# Supplementary material for: The Consolidated Framework for Implementation Research (CFIR) User Guide: a five-step guide for conducting implementation research using the framework
Source: Implement Sci. 2025 Aug 16;20:39. doi: 10.1186/s13012-025-01450-7 (PMC12357348; doi:10.1186/s13012-025-01450-7)
Supplement: Supplementary file 4 — Additional file 4: CFIR Construct Rating Guidelines. [file 13012_2025_1450_MOESM4_ESM.xlsx]

## Sheet: Introduction
		CFIR Construct Rating Guidance
		This workbook is the first iteration of a tool for researchers to rate qualitative data that has already been coded using CFIR. It is not a survey. Purpose of Rating Data: Rating qualitative data allows researchers to identify constructs that distinguish between Inner Settings (i.e., units of analysis) with high and low implementation success. See Step 4: Data Interpretation in the CFIR User Guid…

## Sheet: CFIR Construct Scales
I. INNOVATION DOMAIN Innovation: The “thing” being implemented, e.g., a new clinical treatment, educational program, or city service.									Bipolar or Unipolar Scale
Construct Name	Construct Definition The degree to which:	Scale Stem	-2 Opposite of construct strongly present	-1 Opposite of construct present	-1 Construct absent	X Mixed data	+1 Construct present	+2 Construct strongly present
A. Innovation Source	The group that developed and/or visibly sponsored use of the innovation is reputable, credible, and/or trustable.	The group that developed and/or visibly sponsored use of the innovation is [__________].	very unreputable, uncredible, and/or untrustable	unreputable, uncredible, and/or untrustable	not reputable, credible, and/or trustable	___	reputable, credible, and/or trustable	very reputable, credible, and/or trustable	Bipolar
B. Innovation Evidence-Base	The innovation has robust evidence supporting its effectiveness.	The innovation [__________].	has very robust evidence supporting its ineffectiveness	has robust evidence supporting its ineffectiveness	does not have robust evidence supporting its effectiveness	___	has robust evidence supporting its effectiveness	has very robust evidence supporting its effectiveness	Bipolar
C. Innovation Relative Advantage	The innovation is better than other available innovations or current practice.	The innovation is [__________].	a lot worse than other available innovations or current practice	worse than other available innovations or current practice	not better than other available innovations or current practice	___	better than other available innovations or current practice	a lot better than other available innovations or current practice	Bipolar
D. Innovation Adaptability	The innovation can be modified, tailored, or refined to fit local context or needs.	The innovation is [__________].	very unadaptable and/or unmodifiable.	unadaptable and/or unmodifiable	not adaptable and/or modifiable	___	adaptable and/or modifiable	very adaptable and/or modifiable	Unclear; columns E and F are similar but we have kept a bipolar scale.
E. Innovation Trialability	The innovation can be tested or piloted on a small scale and undone.	The innovation is [__________].	very untrialable and/or unreversible	untrialable and/or unreversible	not trialable and/or reversable	___	trialable and/or reversable	very trialable and/or reversable	Unclear; columns E and F are similar but we have kept a bipolar scale.
F. Innovation Complexity	The innovation is complicated, which may be reflected by its scope and/or the nature and number of connections and steps.	The innovation is [__________], which may be reflected by its scope and/or the nature and number of connections and steps.	very complicated	complicated	not simple	___	simple	very simple	Bipolar
G. Innovation Design	The innovation is well designed and packaged, including how it is assembled, bundled, and presented.	The innovation is [__________], including how it is assembled, bundled, and presented.	very poorly designed and packaged	poorly designed and packaged	not well designed nor packaged	___	well designed and packaged	very well designed and packaged	Bipolar
H. Innovation Cost	The innovation purchase and operating costs are affordable.	The innovation purchase and operating costs are [__________].	very unaffordable	unaffordable	not affordable	___	affordable	very affordable	Unclear; columns E and F are similar but we have kept a bipolar scale.
II. OUTER SETTING DOMAIN Outer Setting: The setting in which the Inner Setting exists, e.g., hospital system, school district, state. There may be multiple Outer Settings and/or multiple levels within the Outer Setting (e.g., community, system, state).									Bipolar or Unipolar Scale
Construct Name	Construct Definition The degree to which:	Scale Stem	-2 Opposite of construct strongly present	-1 Opposite of construct present	-1 Construct absent	X Mixed data	+1 Construct present	+2 Construct strongly present
A. Critical Incidents	Large-scale and/or unanticipated events disrupt implementation and/or delivery of the innovation.	Large-scale and/or unanticipated events [__________] implementation and/or delivery of the innovation.	significantly disrupt	disrupt	do not drive	___	drive	significantly drive	Bipolar
B. Local Attitudes	Sociocultural values (e.g., shared responsibility in helping recipients) and beliefs (e.g., convictions about the worthiness of recipients) encourage the Outer Setting to support implementation and/or delivery of the innovation.	Sociocultural values (e.g., shared responsibility in helping recipients) and beliefs (e.g., convictions about the worthiness of recipients) [__________] implementation and/or delivery of the innovation.	significantly discourage the Outer Setting from supporting	discourage the Outer Setting from supporting	do not encourage the Outer Setting to support	___	encourage the Outer Setting to support	significantly encourage the Outer Setting to support	Bipolar
C. Local Conditions	Economic, environmental, political, and/or technological conditions enable the Outer Setting to support implementation and/or delivery of the innovation.	Economic, environmental, political, and/or technological conditions [__________] implementation and/or delivery of the innovation.	significantly prevent the Outer Setting from supporting	prevent the Outer Setting from supporting	do not enable the Outer Setting to support	___	enable the Outer Setting to support	significantly enable the Outer Setting to support	Bipolar
D. Partnerships & Connections	The Inner Setting is networked with external entities, including referral networks, academic affiliations, and professional organization networks.	The Inner Setting is [__________] external entities, including referral networks, academic affiliations, and professional organization networks.	significantly disconnected/isolated from	disconnected/isolated from	not networked with	___	networked with	significantly networked with	Bipolar
E. Policies & Laws	Legislation, regulations, professional group guidelines and recommendations, or accreditation standards support implementation and/or delivery of the innovation.	Legislation, regulations, professional group guidelines and recommendations, or accreditation standards [__________] implementation and/or delivery of the innovation.	significantly hinder	hinder	do not support	___	support	significantly support	Bipolar
F. Financing	Funding from external entities (e.g., grants, reimbursement) is available to implement and/or deliver the innovation.	[__________] to implement and/or deliver the innovation.	A lot of payment to external entities is required	Payment to external entities is required	Funding from external entities is not available	___	Funding from external entities is available	A lot of funding from external entities is available	Unclear: as written with the opposite requiring payment this is bipolar; if the scale focused on availability of funding this would be unipolar (see Available Resources: Funding).
G. External Pressure	External pressures drive implementation and/or delivery of the innovation.	N/A: A rating can be developed for the parent construct by aggregating ratings for the subconstructs.	____	____	___	___	____	____	N/A
1. Societal Pressure	Mass media campaigns, advocacy groups, or social movements or protests drive implementation and/or delivery of the innovation.	Mass media campaigns, advocacy groups, or social movements or protests [__________] implementation and/or delivery of the innovation.	significantly impede	impede	do not drive	___	drive	significantly drive	Bipolar
2. Market Pressure	Competing with and/or imitating peer entities drives implementation and/or delivery of the innovation.	Competing with and/or imitating peer entities [__________] implementation and/or delivery of the innovation.	significantly impedes	impedes	does not drive	___	drives	significantly drives	Bipolar
3. Performance-Measurement Pressure	Quality or benchmarking metrics or established service goals drive implementation and/or delivery of the innovation.	Quality or benchmarking metrics or established service goals [__________] implementation and/or delivery of the innovation.	significantly impede	impede	do not drive	___	drive	significantly drive	Bipolar
III. INNER SETTING DOMAIN Inner Setting: The setting in which the innovation is implemented, e.g., hospital, school, city. There may be multiple Inner Settings and/or multiple levels within the Inner Setting, e.g., unit, classroom, team.									Bipolar or Unipolar Scale
Construct Name	Construct Definition The degree to which:	Scale Stem	-2 Opposite of construct strongly present	-1 Opposite of construct present	-1 Construct absent	X Mixed data	+1 Construct present	+2 Construct strongly present
	Note: Constructs A – D exist in the Inner Setting regardless of implementation and/or delivery of the innovation, i.e., they are persistent general characteristics of the Inner Setting.
A. Structural Characteristics	Infrastructure components support functional performance of the Inner Setting.	N/A: A rating can be developed for the parent construct by aggregating ratings for the subconstructs.	____	____	___	___	____	____	N/A
1. Physical Infrastructure	Layout and configuration of space and other tangible material features support functional performance of the Inner Setting.	Layout and configuration of space and other tangible material features [__________] functional performance of the Inner Setting.	significantly hinder	hinder	do not support	___	support	significantly support	Bipolar
2. Information Technology Infrastructure	Technological systems for tele-communication, electronic documentation, and data storage, management, reporting, and analysis support functional performance of the Inner Setting.	Technological systems for tele-communication, electronic documentation, and data storage, management, reporting, and analysis [__________] functional performance of the Inner Setting.	significantly hinder	hinder	do not support	___	support	significantly support	Bipolar
3. Work Infrastructure	Organization of tasks and responsibilities within and between individuals and teams, and general staffing levels, support functional performance of the Inner Setting.	Organization of tasks and responsibilities within and between individuals and teams, and general staffing levels, [__________] functional performance of the Inner Setting.	significantly hinder	hinder	do not support	___	support	significantly support	Bipolar
B. Relational Connections	There are high quality formal and informal relationships, networks, and teams within and across Inner Setting boundaries (e.g., structural, professional).	There are [__________] formal and informal relationships, networks, and teams within and across Inner Setting boundaries (e.g., structural, professional).	really poor quality	poor quality	not high quality	___	high quality	really high quality	Bipolar
C. Communications	There are high quality formal and informal information sharing practices within and across Inner Setting boundaries (e.g., structural, professional).	There are [__________] formal and informal information sharing practices within and across Inner Setting boundaries (e.g., structural, professional).	really poor quality	poor quality	not high quality	___	high quality	really high quality	Bipolar
D. Culture	There are shared values, beliefs, and norms across the Inner Setting.	N/A: A rating can be developed for the parent construct by aggregating ratings for the subconstructs.	____	____	____	___	____	____	N/A
1. Human Equality-Centeredness	There are shared values, beliefs, and norms about the inherent equal worth and value of all human beings.	There are [__________] worth and value of all human beings	strong shared values, beliefs, and norms about the inherent unequal	shared values, beliefs, and norms about the inherent unequal	not shared values, beliefs, and norms about the inherent equal	___	shared values, beliefs, and norms about the inherent equal	strong shared values, beliefs, and norms about the inherent equal	Bipolar
2. Recipient-Centeredness	There are shared values, beliefs, and norms around caring, supporting, and addressing the needs and welfare of recipients.	There are [__________] the needs and welfare of recipients.	strong shared values, beliefs, and norms around not caring, supporting, nor addressing	shared values, beliefs, and norms around not caring, supporting, nor addressing	not shared values, beliefs, and norms around caring, supporting, and addressing	___	shared values, beliefs, and norms around caring, supporting, and addressing	strong shared values, beliefs, and norms around caring, supporting, and addressing	Bipolar
3. Deliverer-Centeredness	There are shared values, beliefs, and norms around caring, supporting, and addressing the needs and welfare of deliverers.	There are [__________] the needs and welfare of deliverers.	strong shared values, beliefs, and norms around not caring, supporting, nor addressing	shared values, beliefs, and norms around not caring, supporting, nor addressing	not shared values, beliefs, and norms around caring, supporting, and addressing	___	shared values, beliefs, and norms around caring, supporting, and addressing	strong shared values, beliefs, and norms around caring, supporting, and addressing	Bipolar
4. Learning-Centeredness	There are shared values, beliefs, and norms around psychological safety, continual improvement, and using data to inform practice.	There are [__________] to inform practice.	strong shared values, beliefs, and norms around not making mistakes nor speaking up, not improving, and not using data	shared values, beliefs, and norms around not making mistakes nor speaking up, not improving, and not using data	not shared values, beliefs, and norms around psychological safety, continual improvement, and using data	___	shared values, beliefs, and norms around psychological safety, continual improvement, and using data	strong shared values, beliefs, and norms around psychological safety, continual improvement, and using data	Bipolar
	Note: Constructs E – K are specific to the implementation and/or delivery of the innovation.
E. Tension for Change	The current situation is intolerable and needs to change.	The current situation [__________].	really needs to stay the same	needs to stay the same	does not need to change	___	needs to change	really needs to change	Bipolar
F. Compatibility	The innovation fits with workflows, systems, and processes.	The innovation [__________] with workflows, systems, and processes.	really conflicts	conflicts	does not fit	___	fits	really fits	Bipolar
G. Relative Priority	Implementing and delivering the innovation is important compared to other initiatives.	Implementing and delivering the innovation is [__________] compared to other initiatives.	very unimportant	unimportant	not important	___	important	very important	Unclear; columns E and F are similar but if this was rewritten as "Not implementing and delivering the innovation is important/very important," it would clearly be a bipolar scale.
H. Incentive Systems	Tangible and/or intangible incentives and rewards and/or disincentives and punishments support implementation and delivery of the innovation.	Tangible and/or intangible incentives and rewards and/or disincentives and punishments [__________] implementation and delivery of the innovation.	significantly hinder	hinder	do not support	___	support	significantly support	Bipolar
I. Mission Alignment	Implementing and delivering the innovation is in line with the overarching commitment, purpose, or goals in the Inner Setting.	Implementing and delivering the innovation is [__________] with the overarching commitment, purpose, or goals in the Inner Setting.	very much at odds	at odds	not in line	___	in line	very much in line	Bipolar
J. Available Resources	Resources are available to implement and deliver the innovation.	N/A: A rating can be developed for the parent construct by aggregating ratings for the subconstructs.	N/A	N/A	___	___	____	____	N/A
1. Funding	Funding is available to implement and deliver the innovation.	[__________] available to implement and deliver the innovation.	N/A	N/A	Funding is not	___	Funding is	A lot of funding is	Unipolar
2. Space	Physical space is available to implement and deliver the innovation.	[__________] available to implement and deliver the innovation.	N/A	N/A	Space is not	___	Space is	A lot of space is	Unipolar
3. Materials & Equipment	Supplies are available to implement and deliver the innovation.	[__________] available to implement and deliver the innovation.	N/A	N/A	Supplies are not	___	Supplies are	A lot of supplies are	Unipolar
K. Access to Knowledge & Information	Guidance and/or training is accessible to implement and deliver the innovation.	Guidance and/or training is [__________] to implement and deliver the innovation.	very inaccessible	inaccessible	not accessible	___	accessible	very accessible	Unclear; columns E and F are similar but we have kept a bipolar scale.
IV. INDIVIDUALS DOMAIN Individuals: The roles and characteristics of individuals.									Bipolar or Unipolar Scale
Construct Name	Construct Definition	Scale Stem	-2 Opposite of construct strongly present	-1 Opposite of construct present	-1 Construct absent	X Mixed data	+1 Construct present	+2 Construct strongly present
A. High-level Leaders	Individuals with a high level of authority, including key decision-makers, executive leaders, or directors.	N/A: A rating can be developed for the parent construct by aggregating ratings for the subconstructs.	____	____	____	___	____	____	N/A
1. Need	High-level leader(s) have deficits related to survival, well-being, or personal fulfillment, which will be addressed by implementation and/or delivery of the innovation.	High-level leader(s) have deficits related to survival, well-being, or personal fulfillment, which will be [__________] by implementation and/or delivery of the innovation.	significantly exacerbated or worsened	exacerbated or worsened	not addressed nor helped	___	addressed or helped	significantly addressed or helped	Bipolar
2. Capability	High-level leader(s) have interpersonal competence, knowledge, and skills to fulfill Role.	High-level leader(s) [__________] to fulfill Role.	have significant interpersonal incompetence, ignorance, and inability	have interpersonal incompetence, ignorance, and inability	do not have interpersonal competence, knowledge, and skills	___	have interpersonal competence, knowledge, and skills	have significant interpersonal competence, knowledge, and skills	Bipolar
3. Opportunity	High-level leader(s) have availability, scope, and power to fulfill Role.	High-level leader(s) [__________] to fulfill Role.	have significant unavailability, constraints, and powerlessness	have unavailability, constraints, and powerlessness	do not have availability, scope, nor power	___	have availability, scope, and power	have significant availability, scope, and power	Bipolar
4. Motivation	High-level leader(s) are committed to fulfilling Role.	High-level leader(s) are [__________] fulfilling Role.	very committed to not	committed to not	not committed to	___	committed to	very committed to	Bipolar
B. Mid-level Leaders	Individuals with a moderate level of authority, including leaders supervised by a high-level leader and who supervise others.	N/A: A rating can be developed for the parent construct by aggregating ratings for the subconstructs.	____	____	____	___	____	____	N/A
1. Need	Mid-level leader(s) have deficits related to survival, well-being, or personal fulfillment, which will be addressed by implementation and/or delivery of the innovation.	Mid-level leader(s) have deficits related to survival, well-being, or personal fulfillment, which will be [__________] by implementation and/or delivery of the innovation.	significantly exacerbated or worsened	exacerbated or worsened	not addressed nor helped	___	addressed or helped	significantly addressed or helped	Bipolar
2. Capability	Mid-level leader(s) have interpersonal competence, knowledge, and skills to fulfill Role.	Mid-level leader(s) [__________] to fulfill Role.	have significant interpersonal incompetence, ignorance, and inability	have interpersonal incompetence, ignorance, and inability	do not have interpersonal competence, knowledge, and skills	___	have interpersonal competence, knowledge, and skills	have significant interpersonal competence, knowledge, and skills	Bipolar
3. Opportunity	Mid-level leader(s) have availability, scope, and power to fulfill Role.	Mid-level leader(s) [__________] to fulfill Role.	have significant unavailability, constraints, and powerlessness	have unavailability, constraints, and powerlessness	do not have availability, scope, nor power	___	have availability, scope, and power	have significant availability, scope, and power	Bipolar
4. Motivation	Mid-level leader(s) are committed to fulfilling Role.	Mid-level leader(s) are [__________] fulfilling Role.	very committed to not	committed to not	not committed to	___	committed to	very committed to	Bipolar
C. Opinion Leaders	Individuals with informal influence on the attitudes and behaviors of others.	N/A: A rating can be developed for the parent construct by aggregating ratings for the subconstructs.	____	____	____	___	____	____	N/A
1. Need	Opinion leaders have deficits related to survival, well-being, or personal fulfillment, which will be addressed by implementation and/or delivery of the innovation.	Opinion leaders have deficits related to survival, well-being, or personal fulfillment, which will be [__________] by implementation and/or delivery of the innovation.	significantly exacerbated or worsened	exacerbated or worsened	not addressed nor helped	___	addressed or helped	significantly addressed or helped	Bipolar
2. Capability	Opinion leaders have interpersonal competence, knowledge, and skills to fulfill Role.	Opinion leaders [__________] to fulfill Role.	have significant interpersonal incompetence, ignorance, and inability	have interpersonal incompetence, ignorance, and inability	do not have interpersonal competence, knowledge, and skills	___	have interpersonal competence, knowledge, and skills	have significant interpersonal competence, knowledge, and skills	Bipolar
3. Opportunity	Opinion leaders have availability, scope, and power to fulfill Role.	Opinion leaders [__________] to fulfill Role.	have significant unavailability, constraints, and powerlessness	have unavailability, constraints, and powerlessness	do not have availability, scope, nor power	___	have availability, scope, and power	have significant availability, scope, and power	Bipolar
4. Motivation	Opinion leaders are committed to fulfilling Role.	Opinion leaders are [__________] fulfilling Role.	very committed to not	committed to not	not committed to	___	committed to	very committed to	Bipolar
D. Implementation Facilitators	Individuals with subject matter expertise who assist, coach, or support implementation.	N/A: A rating can be developed for the parent construct by aggregating ratings for the subconstructs.	____	____	____	___	____	____	N/A
1. Need	Implementation facilitators have deficits related to survival, well-being, or personal fulfillment, which will be addressed by implementation and/or delivery of the innovation.	Implementation facilitators have deficits related to survival, well-being, or personal fulfillment, which will be [__________] by implementation and/or delivery of the innovation.	significantly exacerbated or worsened	exacerbated or worsened	not addressed nor helped	___	addressed or helped	significantly addressed or helped	Bipolar
2. Capability	Implementation facilitators have interpersonal competence, knowledge, and skills to fulfill Role.	Implementation facilitators [__________] to fulfill Role.	have significant interpersonal incompetence, ignorance, and inability	have interpersonal incompetence, ignorance, and inability	do not have interpersonal competence, knowledge, and skills	___	have interpersonal competence, knowledge, and skills	have significant interpersonal competence, knowledge, and skills	Bipolar
3. Opportunity	Implementation facilitators have availability, scope, and power to fulfill Role.	Implementation facilitators [__________] to fulfill Role.	have significant unavailability, constraints, and powerlessness	have unavailability, constraints, and powerlessness	do not have availability, scope, nor power	___	have availability, scope, and power	have significant availability, scope, and power	Bipolar
4. Motivation	Implementation facilitators are committed to fulfilling Role.	Implementation facilitators are [__________] fulfilling Role.	very committed to not	committed to not	not committed to	___	committed to	very committed to	Bipolar
E. Implementation Leads	Individuals who lead efforts to implement the innovation.	N/A: A rating can be developed for the parent construct by aggregating ratings for the subconstructs.	____	____	____	___	____	____	N/A
1. Need	Implementation leads have deficits related to survival, well-being, or personal fulfillment, which will be addressed by implementation and/or delivery of the innovation.	Implementation leads have deficits related to survival, well-being, or personal fulfillment, which will be [__________] by implementation and/or delivery of the innovation.	significantly exacerbated or worsened	exacerbated or worsened	not addressed nor helped	___	addressed or helped	significantly addressed or helped	Bipolar
2. Capability	Implementation leads have interpersonal competence, knowledge, and skills to fulfill Role.	Implementation leads [__________] to fulfill Role.	have significant interpersonal incompetence, ignorance, and inability	have interpersonal incompetence, ignorance, and inability	do not have interpersonal competence, knowledge, and skills	___	have interpersonal competence, knowledge, and skills	have significant interpersonal competence, knowledge, and skills	Bipolar
3. Opportunity	Implementation leads have availability, scope, and power to fulfill Role.	Implementation leads [__________] to fulfill Role.	have significant unavailability, constraints, and powerlessness	have unavailability, constraints, and powerlessness	do not have availability, scope, nor power	___	have availability, scope, and power	have significant availability, scope, and power	Bipolar
4. Motivation	Implementation leads are committed to fulfilling Role.	Implementation leads are [__________] fulfilling Role.	very committed to not	committed to not	not committed to	___	committed to	very committed to	Bipolar
F. Implementation Team Members	Individuals who collaborate with and support the Implementation Leads to implement the innovation, ideally including Innovation Deliverers and Recipients.	N/A: A rating can be developed for the parent construct by aggregating ratings for the subconstructs.	____	____	____	___	____	____	N/A
1. Need	Implementation team members have deficits related to survival, well-being, or personal fulfillment, which will be addressed by implementation and/or delivery of the innovation.	Implementation team members have deficits related to survival, well-being, or personal fulfillment, which will be [__________] by implementation and/or delivery of the innovation.	significantly exacerbated or worsened	exacerbated or worsened	not addressed nor helped	___	addressed or helped	significantly addressed or helped	Bipolar
2. Capability	Implementation team members have interpersonal competence, knowledge, and skills to fulfill Role.	Implementation team members [__________] to fulfill Role.	have significant interpersonal incompetence, ignorance, and inability	have interpersonal incompetence, ignorance, and inability	do not have interpersonal competence, knowledge, and skills	___	have interpersonal competence, knowledge, and skills	have significant interpersonal competence, knowledge, and skills	Bipolar
3. Opportunity	Implementation team members have availability, scope, and power to fulfill Role.	Implementation team members [__________] to fulfill Role.	have significant unavailability, constraints, and powerlessness	have unavailability, constraints, and powerlessness	do not have availability, scope, nor power	___	have availability, scope, and power	have significant availability, scope, and power	Bipolar
4. Motivation	Implementation team members are committed to fulfilling Role.	Implementation team members are [__________] fulfilling Role.	very committed to not	committed to not	not committed to	___	committed to	very committed to	Bipolar
G. Other Implementation Support	Individuals who support the Implementation Leads and/or Implementation Team Members to implement the innovation.	N/A: A rating can be developed for the parent construct by aggregating ratings for the subconstructs.	____	____	____	___	____	____	N/A
1. Need	Other implementation support have deficits related to survival, well-being, or personal fulfillment, which will be addressed by implementation and/or delivery of the innovation.	Other implementation support have deficits related to survival, well-being, or personal fulfillment, which will be [__________] by implementation and/or delivery of the innovation.	significantly exacerbated or worsened	exacerbated or worsened	not addressed nor helped	___	addressed or helped	significantly addressed or helped	Bipolar
2. Capability	Other implementation support have interpersonal competence, knowledge, and skills to fulfill Role.	Other implementation support [__________] to fulfill Role.	have significant interpersonal incompetence, ignorance, and inability	have interpersonal incompetence, ignorance, and inability	do not have interpersonal competence, knowledge, and skills	___	have interpersonal competence, knowledge, and skills	have significant interpersonal competence, knowledge, and skills	Bipolar
3. Opportunity	Other implementation support have availability, scope, and power to fulfill Role.	Other implementation support [__________] to fulfill Role.	have significant unavailability, constraints, and powerlessness	have unavailability, constraints, and powerlessness	do not have availability, scope, nor power	___	have availability, scope, and power	have significant availability, scope, and power	Bipolar
4. Motivation	Other implementation support are committed to fulfilling Role.	Other implementation support are [__________] fulfilling Role.	very committed to not	committed to not	not committed to	___	committed to	very committed to	Bipolar
H. Innovation Deliverers	Individuals who are directly or indirectly delivering the innovation.	N/A: A rating can be developed for the parent construct by aggregating ratings for the subconstructs.	____	____	____	___	____	____	N/A
1. Need	Innovation deliverers have deficits related to survival, well-being, or personal fulfillment, which will be addressed by implementation and/or delivery of the innovation.	Innovation deliverers have deficits related to survival, well-being, or personal fulfillment, which will be [__________] by implementation and/or delivery of the innovation.	significantly exacerbated or worsened	exacerbated or worsened	not addressed nor helped	___	addressed or helped	significantly addressed or helped	Bipolar
2. Capability	Innovation deliverers have interpersonal competence, knowledge, and skills to fulfill Role.	Innovation deliverers [__________] to fulfill Role.	have significant interpersonal incompetence, ignorance, and inability	have interpersonal incompetence, ignorance, and inability	do not have interpersonal competence, knowledge, and skills	___	have interpersonal competence, knowledge, and skills	have significant interpersonal competence, knowledge, and skills	Bipolar
3. Opportunity	Innovation deliverers have availability, scope, and power to fulfill Role.	Innovation deliverers [__________] to fulfill Role.	have significant unavailability, constraints, and powerlessness	have unavailability, constraints, and powerlessness	do not have availability, scope, nor power	___	have availability, scope, and power	have significant availability, scope, and power	Bipolar
4. Motivation	Innovation deliverers are committed to fulfilling Role.	Innovation deliverers are [__________] fulfilling Role.	very committed to not	committed to not	not committed to	___	committed to	very committed to	Bipolar
I. Innovation Recipients	Individuals who are directly or indirectly receiving the innovation.	N/A: A rating can be developed for the parent construct by aggregating ratings for the subconstructs.	____	____	____	___	____	____	N/A
1. Need	Innovation recipients have deficits related to survival, well-being, or personal fulfillment, which will be addressed by implementation and/or delivery of the innovation.	Innovation recipients have deficits related to survival, well-being, or personal fulfillment, which will be [__________] by implementation and/or delivery of the innovation.	significantly exacerbated or worsened	exacerbated or worsened	not addressed nor helped	___	addressed or helped	significantly addressed or helped	Bipolar
2. Capability	Innovation recipients have interpersonal competence, knowledge, and skills to fulfill Role.	Innovation recipients [__________] to fulfill Role.	have significant interpersonal incompetence, ignorance, and inability	have interpersonal incompetence, ignorance, and inability	do not have interpersonal competence, knowledge, and skills	___	have interpersonal competence, knowledge, and skills	have significant interpersonal competence, knowledge, and skills	Bipolar
3. Opportunity	Innovation recipients have availability, scope, and power to fulfill Role.	Innovation recipients [__________] to fulfill Role.	have significant unavailability, constraints, and powerlessness	have unavailability, constraints, and powerlessness	do not have availability, scope, nor power	___	have availability, scope, and power	have significant availability, scope, and power	Bipolar
4. Motivation	Innovation recipients are committed to fulfilling Role.	Innovation recipients are [__________] fulfilling Role.	very committed to not	committed to not	not committed to	___	committed to	very committed to	Bipolar
V. IMPLEMENTATION PROCESS DOMAIN Implementation Process: The activities and strategies used to implement the innovation.									Bipolar or Unipolar Scale
Construct Name	Construct Definition The degree to which individuals:	Scale Stem	-2 Opposite of construct strongly present	-1 Opposite of construct present	-1 Construct absent	X Mixed data	+1 Construct present	+2 Construct strongly present
A. Teaming	Join together, intentionally coordinating and collaborating on interdependent tasks, to implement the innovation.	Individuals [__________] join together, intentionally coordinating and collaborating on interdependent tasks, to implement the innovation.	N/A	N/A	do not	___	partially	fully	Unipolar
B. Assessing Needs	Collect information about priorities, preferences, and needs of people.	N/A: A rating can be developed for the parent construct by aggregating ratings for the subconstructs.	N/A	N/A	____	___	____	____	N/A
1. Innovation Deliverers	Collect information about the priorities, preferences, and needs of deliverers to guide implementation and delivery of the innovation.	Individuals [___________] about priorities, preferences, and needs of deliverers to guide implementation and delivery of the innovation.	N/A	N/A	do not collect information	___	collect some information	collect a lot of information	Unipolar
2. Innovation Recipients	Collect information about the priorities, preferences, and needs of recipients to guide implementation and delivery of the innovation.	Individuals [___________] about priorities, preferences, and needs of recipients to guide implementation and delivery of the innovation.	N/A	N/A	do not collect information	___	collect some information	collect a lot of information	Unipolar
C. Assessing Context	Collect information to identify and appraise barriers and facilitators to implementation and delivery of the innovation.	Individuals [___________] to identify and appraise barriers and facilitators to implementation and delivery of the innovation.	N/A	N/A	do not collect information	___	collect some information	collect a lot of information	Unipolar
D. Planning	Identify roles and responsibilities, outline specific steps and milestones, and define goals and measures for implementation success in advance.	Individuals [__________] identify roles and responsibilities, outline specific steps and milestones, and define goals and measures for implementation success in advance.	N/A	N/A	do not	___	partially	fully	Unipolar
E. Tailoring Strategies	Choose and operationalize implementation strategies to address barriers, leverage facilitators, and fit context.	Individuals [___________] choose and operationalize implementation strategies to address barriers, leverage facilitators, and fit context.	N/A	N/A	do not	___	partially	fully choose	Unipolar
F. Engaging	Attract and encourage participation in implementation and/or the innovation.	N/A: A rating can be developed for the parent construct by aggregating ratings for the subconstructs.	N/A	N/A	____	___	____	____	N/A
1. Innovation Deliverers	Attract and encourage deliverers to serve on the implementation team and/or to deliver the innovation.	Individuals [___________] attract and encourage deliverers to serve on the implementation team and/or to deliver the innovation.	N/A	N/A	do not	___	partially	fully	Unclear; it is possible that individuals could discourage deliverers from serving on the implementation team and/or delivering the innovation, but we have kept a unipolar scale for all constructs in the Implementation Process domain.
2. Innovation Recipients	Attract and encourage recipients to serve on the implementation team and/or participate in the innovation.	Individuals [___________] recipients to serve on the implementation team and/or participate in the innovation.	N/A	N/A	do not	___	partially	fully	Unclear; it is possible that individuals could discourage recipients from serving on the implementation team and/or participating in the innovation, but we have kept a unipolar scale for all constructs in the Implementation Process domain.
G. Doing	Implement in small steps, tests, or cycles of change to trial and cumulatively optimize delivery of the innovation.	Individuals [__________] implement in small steps, tests, or cycles of change to trial and cumulatively optimize delivery of the innovation.	N/A	N/A	do not	___	partially	fully	Unipolar
H. Reflecting & Evaluating	Collect and discuss quantitative and qualitative information about the success of implementation and/or the innovation.	N/A: A rating can be developed for the parent construct by aggregating ratings for the subconstructs.	N/A	N/A	____	___	____	____	N/A
1. Implementation	Collect and discuss quantitative and qualitive information about the success of implementation.	Individuals [___________] collect and discuss quantitative and qualitive information about the success of implementation.	N/A	N/A	do not	___	partially	fully	Unipolar
2. Innovation	Collect and discuss quantitative and qualitative information about the success of the innovation.	Individuals [___________] collect and discuss quantitative and qualitative information about the success of the innovation.	N/A	N/A	do not	___	partially	fully	Unipolar
I. Adapting	Modify the innovation and/or the Inner Setting for optimal fit and integration into work processes.	Individuals [__________] modify the innovation and/or the Inner Setting for optimal fit and integration into work processes.	N/A	N/A	do not	___	partially	fully	Unipolar

## Sheet: Editable CFIR Construct Scales
I. INNOVATION DOMAIN Innovation: The “thing” being implemented, e.g., a new clinical treatment, educational program, or city service.									Bipolar or Unipolar Scale
Construct Name	Construct Definition The degree to which:	Scale Stem	-2 Opposite of construct strongly present	-1 Opposite of construct present	-1 Construct absent	X Mixed data	+1 Construct present	+2 Construct strongly present
A. Innovation Source	The group that developed and/or visibly sponsored use of the innovation is reputable, credible, and/or trustable.	The group that developed and/or visibly sponsored use of the innovation is [__________].	very unreputable, uncredible, and/or untrustable	unreputable, uncredible, and/or untrustable	not reputable, credible, and/or trustable	___	reputable, credible, and/or trustable	very reputable, credible, and/or trustable	Bipolar
B. Innovation Evidence-Base	The innovation has robust evidence supporting its effectiveness.	The innovation [__________].	has very robust evidence supporting its ineffectiveness	has robust evidence supporting its ineffectiveness	does not have robust evidence supporting its effectiveness	___	has robust evidence supporting its effectiveness	has very robust evidence supporting its effectiveness	Bipolar
C. Innovation Relative Advantage	The innovation is better than other available innovations or current practice.	The innovation is [__________].	a lot worse than other available innovations or current practice	worse than other available innovations or current practice	not better than other available innovations or current practice	___	better than other available innovations or current practice	a lot better than other available innovations or current practice	Bipolar
D. Innovation Adaptability	The innovation can be modified, tailored, or refined to fit local context or needs.	The innovation is [__________].	very unadaptable and/or unmodifiable.	unadaptable and/or unmodifiable	not adaptable and/or modifiable	___	adaptable and/or modifiable	very adaptable and/or modifiable	Unclear; columns E and F are similar but we have kept a bipolar scale.
E. Innovation Trialability	The innovation can be tested or piloted on a small scale and undone.	The innovation is [__________].	very untrialable and/or unreversible	untrialable and/or unreversible	not trialable and/or reversable	___	trialable and/or reversable	very trialable and/or reversable	Unclear; columns E and F are similar but we have kept a bipolar scale.
F. Innovation Complexity	The innovation is complicated, which may be reflected by its scope and/or the nature and number of connections and steps.	The innovation is [__________], which may be reflected by its scope and/or the nature and number of connections and steps.	very complicated	complicated	not simple	___	simple	very simple	Bipolar
G. Innovation Design	The innovation is well designed and packaged, including how it is assembled, bundled, and presented.	The innovation is [__________], including how it is assembled, bundled, and presented.	very poorly designed and packaged	poorly designed and packaged	not well designed nor packaged	___	well designed and packaged	very well designed and packaged	Bipolar
H. Innovation Cost	The innovation purchase and operating costs are affordable.	The innovation purchase and operating costs are [__________].	very unaffordable	unaffordable	not affordable	___	affordable	very affordable	Unclear; columns E and F are similar but we have kept a bipolar scale.
II. OUTER SETTING DOMAIN Outer Setting: The setting in which the Inner Setting exists, e.g., hospital system, school district, state. There may be multiple Outer Settings and/or multiple levels within the Outer Setting (e.g., community, system, state).									Bipolar or Unipolar Scale
Construct Name	Construct Definition The degree to which:	Scale Stem	-2 Opposite of construct strongly present	-1 Opposite of construct present	-1 Construct absent	X Mixed data	+1 Construct present	+2 Construct strongly present
A. Critical Incidents	Large-scale and/or unanticipated events disrupt implementation and/or delivery of the innovation.	Large-scale and/or unanticipated events [__________] implementation and/or delivery of the innovation.	significantly disrupt	disrupt	do not drive	___	drive	significantly drive	Bipolar
B. Local Attitudes	Sociocultural values (e.g., shared responsibility in helping recipients) and beliefs (e.g., convictions about the worthiness of recipients) encourage the Outer Setting to support implementation and/or delivery of the innovation.	Sociocultural values (e.g., shared responsibility in helping recipients) and beliefs (e.g., convictions about the worthiness of recipients) [__________] implementation and/or delivery of the innovation.	significantly discourage the Outer Setting from supporting	discourage the Outer Setting from supporting	do not encourage the Outer Setting to support	___	encourage the Outer Setting to support	significantly encourage the Outer Setting to support	Bipolar
C. Local Conditions	Economic, environmental, political, and/or technological conditions enable the Outer Setting to support implementation and/or delivery of the innovation.	Economic, environmental, political, and/or technological conditions [__________] implementation and/or delivery of the innovation.	significantly prevent the Outer Setting from supporting	prevent the Outer Setting from supporting	do not enable the Outer Setting to support	___	enable the Outer Setting to support	significantly enable the Outer Setting to support	Bipolar
D. Partnerships & Connections	The Inner Setting is networked with external entities, including referral networks, academic affiliations, and professional organization networks.	The Inner Setting is [__________] external entities, including referral networks, academic affiliations, and professional organization networks.	significantly disconnected/isolated from	disconnected/isolated from	not networked with	___	networked with	significantly networked with	Bipolar
E. Policies & Laws	Legislation, regulations, professional group guidelines and recommendations, or accreditation standards support implementation and/or delivery of the innovation.	Legislation, regulations, professional group guidelines and recommendations, or accreditation standards [__________] implementation and/or delivery of the innovation.	significantly hinder	hinder	do not support	___	support	significantly support	Bipolar
F. Financing	Funding from external entities (e.g., grants, reimbursement) is available to implement and/or deliver the innovation.	[__________] to implement and/or deliver the innovation.	A lot of payment to external entities is required	Payment to external entities is required	Funding from external entities is not available	___	Funding from external entities is available	A lot of funding from external entities is available	Unclear: as written with the opposite requiring payment this is bipolar; if the scale focused on availability of funding this would be unipolar (see Available Resources: Funding).
G. External Pressure	External pressures drive implementation and/or delivery of the innovation.	N/A: A rating can be developed for the parent construct by aggregating ratings for the subconstructs.	____	____	___	___	____	____	N/A
1. Societal Pressure	Mass media campaigns, advocacy groups, or social movements or protests drive implementation and/or delivery of the innovation.	Mass media campaigns, advocacy groups, or social movements or protests [__________] implementation and/or delivery of the innovation.	significantly impede	impede	do not drive	___	drive	significantly drive	Bipolar
2. Market Pressure	Competing with and/or imitating peer entities drives implementation and/or delivery of the innovation.	Competing with and/or imitating peer entities [__________] implementation and/or delivery of the innovation.	significantly impedes	impedes	does not drive	___	drives	significantly drives	Bipolar
3. Performance-Measurement Pressure	Quality or benchmarking metrics or established service goals drive implementation and/or delivery of the innovation.	Quality or benchmarking metrics or established service goals [__________] implementation and/or delivery of the innovation.	significantly impede	impede	do not drive	___	drive	significantly drive	Bipolar
III. INNER SETTING DOMAIN Inner Setting: The setting in which the innovation is implemented, e.g., hospital, school, city. There may be multiple Inner Settings and/or multiple levels within the Inner Setting, e.g., unit, classroom, team.									Bipolar or Unipolar Scale
Construct Name	Construct Definition The degree to which:	Scale Stem	-2 Opposite of construct strongly present	-1 Opposite of construct present	-1 Construct absent	X Mixed data	+1 Construct present	+2 Construct strongly present
	Note: Constructs A – D exist in the Inner Setting regardless of implementation and/or delivery of the innovation, i.e., they are persistent general characteristics of the Inner Setting.
A. Structural Characteristics	Infrastructure components support functional performance of the Inner Setting.	N/A: A rating can be developed for the parent construct by aggregating ratings for the subconstructs.	____	____	___	___	____	____	N/A
1. Physical Infrastructure	Layout and configuration of space and other tangible material features support functional performance of the Inner Setting.	Layout and configuration of space and other tangible material features [__________] functional performance of the Inner Setting.	significantly hinder	hinder	do not support	___	support	significantly support	Bipolar
2. Information Technology Infrastructure	Technological systems for tele-communication, electronic documentation, and data storage, management, reporting, and analysis support functional performance of the Inner Setting.	Technological systems for tele-communication, electronic documentation, and data storage, management, reporting, and analysis [__________] functional performance of the Inner Setting.	significantly hinder	hinder	do not support	___	support	significantly support	Bipolar
3. Work Infrastructure	Organization of tasks and responsibilities within and between individuals and teams, and general staffing levels, support functional performance of the Inner Setting.	Organization of tasks and responsibilities within and between individuals and teams, and general staffing levels, [__________] functional performance of the Inner Setting.	significantly hinder	hinder	do not support	___	support	significantly support	Bipolar
B. Relational Connections	There are high quality formal and informal relationships, networks, and teams within and across Inner Setting boundaries (e.g., structural, professional).	There are [__________] formal and informal relationships, networks, and teams within and across Inner Setting boundaries (e.g., structural, professional).	really poor quality	poor quality	not high quality	___	high quality	really high quality	Bipolar
C. Communications	There are high quality formal and informal information sharing practices within and across Inner Setting boundaries (e.g., structural, professional).	There are [__________] formal and informal information sharing practices within and across Inner Setting boundaries (e.g., structural, professional).	really poor quality	poor quality	not high quality	___	high quality	really high quality	Bipolar
D. Culture	There are shared values, beliefs, and norms across the Inner Setting.	N/A: A rating can be developed for the parent construct by aggregating ratings for the subconstructs.	____	____	____	___	____	____	N/A
1. Human Equality-Centeredness	There are shared values, beliefs, and norms about the inherent equal worth and value of all human beings.	There are [__________] worth and value of all human beings	strong shared values, beliefs, and norms about the inherent unequal	shared values, beliefs, and norms about the inherent unequal	not shared values, beliefs, and norms about the inherent equal	___	shared values, beliefs, and norms about the inherent equal	strong shared values, beliefs, and norms about the inherent equal	Bipolar
2. Recipient-Centeredness	There are shared values, beliefs, and norms around caring, supporting, and addressing the needs and welfare of recipients.	There are [__________] the needs and welfare of recipients.	strong shared values, beliefs, and norms around not caring, supporting, nor addressing	shared values, beliefs, and norms around not caring, supporting, nor addressing	not shared values, beliefs, and norms around caring, supporting, and addressing	___	shared values, beliefs, and norms around caring, supporting, and addressing	strong shared values, beliefs, and norms around caring, supporting, and addressing	Bipolar
3. Deliverer-Centeredness	There are shared values, beliefs, and norms around caring, supporting, and addressing the needs and welfare of deliverers.	There are [__________] the needs and welfare of deliverers.	strong shared values, beliefs, and norms around not caring, supporting, nor addressing	shared values, beliefs, and norms around not caring, supporting, nor addressing	not shared values, beliefs, and norms around caring, supporting, and addressing	___	shared values, beliefs, and norms around caring, supporting, and addressing	strong shared values, beliefs, and norms around caring, supporting, and addressing	Bipolar
4. Learning-Centeredness	There are shared values, beliefs, and norms around psychological safety, continual improvement, and using data to inform practice.	There are [__________] to inform practice.	strong shared values, beliefs, and norms around not making mistakes nor speaking up, not improving, and not using data	shared values, beliefs, and norms around not making mistakes nor speaking up, not improving, and not using data	not shared values, beliefs, and norms around psychological safety, continual improvement, and using data	___	shared values, beliefs, and norms around psychological safety, continual improvement, and using data	strong shared values, beliefs, and norms around psychological safety, continual improvement, and using data	Bipolar
	Note: Constructs E – K are specific to the implementation and/or delivery of the innovation.
E. Tension for Change	The current situation is intolerable and needs to change.	The current situation [__________].	really needs to stay the same	needs to stay the same	does not need to change	___	needs to change	really needs to change	Bipolar
F. Compatibility	The innovation fits with workflows, systems, and processes.	The innovation [__________] with workflows, systems, and processes.	really conflicts	conflicts	does not fit	___	fits	really fits	Bipolar
G. Relative Priority	Implementing and delivering the innovation is important compared to other initiatives.	Implementing and delivering the innovation is [__________] compared to other initiatives.	very unimportant	unimportant	not important	___	important	very important	Unclear; columns E and F are similar but if this was rewritten as "Not implementing and delivering the innovation is important/very important," it would clearly be a bipolar scale.
H. Incentive Systems	Tangible and/or intangible incentives and rewards and/or disincentives and punishments support implementation and delivery of the innovation.	Tangible and/or intangible incentives and rewards and/or disincentives and punishments [__________] implementation and delivery of the innovation.	significantly hinder	hinder	do not support	___	support	significantly support	Bipolar
I. Mission Alignment	Implementing and delivering the innovation is in line with the overarching commitment, purpose, or goals in the Inner Setting.	Implementing and delivering the innovation is [__________] with the overarching commitment, purpose, or goals in the Inner Setting.	very much at odds	at odds	not in line	___	in line	very much in line	Bipolar
J. Available Resources	Resources are available to implement and deliver the innovation.	N/A: A rating can be developed for the parent construct by aggregating ratings for the subconstructs.	N/A	N/A	___	___	____	____	N/A
1. Funding	Funding is available to implement and deliver the innovation.	[__________] available to implement and deliver the innovation.	N/A	N/A	Funding is not	___	Funding is	A lot of funding is	Unipolar
2. Space	Physical space is available to implement and deliver the innovation.	[__________] available to implement and deliver the innovation.	N/A	N/A	Space is not	___	Space is	A lot of space is	Unipolar
3. Materials & Equipment	Supplies are available to implement and deliver the innovation.	[__________] available to implement and deliver the innovation.	N/A	N/A	Supplies are not	___	Supplies are	A lot of supplies are	Unipolar
K. Access to Knowledge & Information	Guidance and/or training is accessible to implement and deliver the innovation.	Guidance and/or training is [__________] to implement and deliver the innovation.	very inaccessible	inaccessible	not accessible	___	accessible	very accessible	Unclear; columns E and F are similar but we have kept a bipolar scale.
IV. INDIVIDUALS DOMAIN Individuals: The roles and characteristics of individuals.									Bipolar or Unipolar Scale
Construct Name	Construct Definition	Scale Stem	-2 Opposite of construct strongly present	-1 Opposite of construct present	-1 Construct absent	X Mixed data	+1 Construct present	+2 Construct strongly present
A. High-level Leaders	Individuals with a high level of authority, including key decision-makers, executive leaders, or directors.	N/A: A rating can be developed for the parent construct by aggregating ratings for the subconstructs.	____	____	____	___	____	____	N/A
1. Need	High-level leader(s) have deficits related to survival, well-being, or personal fulfillment, which will be addressed by implementation and/or delivery of the innovation.	High-level leader(s) have deficits related to survival, well-being, or personal fulfillment, which will be [__________] by implementation and/or delivery of the innovation.	significantly exacerbated or worsened	exacerbated or worsened	not addressed nor helped	___	addressed or helped	significantly addressed or helped	Bipolar
2. Capability	High-level leader(s) have interpersonal competence, knowledge, and skills to fulfill Role.	High-level leader(s) [__________] to fulfill Role.	have significant interpersonal incompetence, ignorance, and inability	have interpersonal incompetence, ignorance, and inability	do not have interpersonal competence, knowledge, and skills	___	have interpersonal competence, knowledge, and skills	have significant interpersonal competence, knowledge, and skills	Bipolar
3. Opportunity	High-level leader(s) have availability, scope, and power to fulfill Role.	High-level leader(s) [__________] to fulfill Role.	have significant unavailability, constraints, and powerlessness	have unavailability, constraints, and powerlessness	do not have availability, scope, nor power	___	have availability, scope, and power	have significant availability, scope, and power	Bipolar
4. Motivation	High-level leader(s) are committed to fulfilling Role.	High-level leader(s) are [__________] fulfilling Role.	very committed to not	committed to not	not committed to	___	committed to	very committed to	Bipolar
B. Mid-level Leaders	Individuals with a moderate level of authority, including leaders supervised by a high-level leader and who supervise others.	N/A: A rating can be developed for the parent construct by aggregating ratings for the subconstructs.	____	____	____	___	____	____	N/A
1. Need	Mid-level leader(s) have deficits related to survival, well-being, or personal fulfillment, which will be addressed by implementation and/or delivery of the innovation.	Mid-level leader(s) have deficits related to survival, well-being, or personal fulfillment, which will be [__________] by implementation and/or delivery of the innovation.	significantly exacerbated or worsened	exacerbated or worsened	not addressed nor helped	___	addressed or helped	significantly addressed or helped	Bipolar
2. Capability	Mid-level leader(s) have interpersonal competence, knowledge, and skills to fulfill Role.	Mid-level leader(s) [__________] to fulfill Role.	have significant interpersonal incompetence, ignorance, and inability	have interpersonal incompetence, ignorance, and inability	do not have interpersonal competence, knowledge, and skills	___	have interpersonal competence, knowledge, and skills	have significant interpersonal competence, knowledge, and skills	Bipolar
3. Opportunity	Mid-level leader(s) have availability, scope, and power to fulfill Role.	Mid-level leader(s) [__________] to fulfill Role.	have significant unavailability, constraints, and powerlessness	have unavailability, constraints, and powerlessness	do not have availability, scope, nor power	___	have availability, scope, and power	have significant availability, scope, and power	Bipolar
4. Motivation	Mid-level leader(s) are committed to fulfilling Role.	Mid-level leader(s) are [__________] fulfilling Role.	very committed to not	committed to not	not committed to	___	committed to	very committed to	Bipolar
C. Opinion Leaders	Individuals with informal influence on the attitudes and behaviors of others.	N/A: A rating can be developed for the parent construct by aggregating ratings for the subconstructs.	____	____	____	___	____	____	N/A
1. Need	Opinion leaders have deficits related to survival, well-being, or personal fulfillment, which will be addressed by implementation and/or delivery of the innovation.	Opinion leaders have deficits related to survival, well-being, or personal fulfillment, which will be [__________] by implementation and/or delivery of the innovation.	significantly exacerbated or worsened	exacerbated or worsened	not addressed nor helped	___	addressed or helped	significantly addressed or helped	Bipolar
2. Capability	Opinion leaders have interpersonal competence, knowledge, and skills to fulfill Role.	Opinion leaders [__________] to fulfill Role.	have significant interpersonal incompetence, ignorance, and inability	have interpersonal incompetence, ignorance, and inability	do not have interpersonal competence, knowledge, and skills	___	have interpersonal competence, knowledge, and skills	have significant interpersonal competence, knowledge, and skills	Bipolar
3. Opportunity	Opinion leaders have availability, scope, and power to fulfill Role.	Opinion leaders [__________] to fulfill Role.	have significant unavailability, constraints, and powerlessness	have unavailability, constraints, and powerlessness	do not have availability, scope, nor power	___	have availability, scope, and power	have significant availability, scope, and power	Bipolar
4. Motivation	Opinion leaders are committed to fulfilling Role.	Opinion leaders are [__________] fulfilling Role.	very committed to not	committed to not	not committed to	___	committed to	very committed to	Bipolar
D. Implementation Facilitators	Individuals with subject matter expertise who assist, coach, or support implementation.	N/A: A rating can be developed for the parent construct by aggregating ratings for the subconstructs.	____	____	____	___	____	____	N/A
1. Need	Implementation facilitators have deficits related to survival, well-being, or personal fulfillment, which will be addressed by implementation and/or delivery of the innovation.	Implementation facilitators have deficits related to survival, well-being, or personal fulfillment, which will be [__________] by implementation and/or delivery of the innovation.	significantly exacerbated or worsened	exacerbated or worsened	not addressed nor helped	___	addressed or helped	significantly addressed or helped	Bipolar
2. Capability	Implementation facilitators have interpersonal competence, knowledge, and skills to fulfill Role.	Implementation facilitators [__________] to fulfill Role.	have significant interpersonal incompetence, ignorance, and inability	have interpersonal incompetence, ignorance, and inability	do not have interpersonal competence, knowledge, and skills	___	have interpersonal competence, knowledge, and skills	have significant interpersonal competence, knowledge, and skills	Bipolar
3. Opportunity	Implementation facilitators have availability, scope, and power to fulfill Role.	Implementation facilitators [__________] to fulfill Role.	have significant unavailability, constraints, and powerlessness	have unavailability, constraints, and powerlessness	do not have availability, scope, nor power	___	have availability, scope, and power	have significant availability, scope, and power	Bipolar
4. Motivation	Implementation facilitators are committed to fulfilling Role.	Implementation facilitators are [__________] fulfilling Role.	very committed to not	committed to not	not committed to	___	committed to	very committed to	Bipolar
E. Implementation Leads	Individuals who lead efforts to implement the innovation.	N/A: A rating can be developed for the parent construct by aggregating ratings for the subconstructs.	____	____	____	___	____	____	N/A
1. Need	Implementation leads have deficits related to survival, well-being, or personal fulfillment, which will be addressed by implementation and/or delivery of the innovation.	Implementation leads have deficits related to survival, well-being, or personal fulfillment, which will be [__________] by implementation and/or delivery of the innovation.	significantly exacerbated or worsened	exacerbated or worsened	not addressed nor helped	___	addressed or helped	significantly addressed or helped	Bipolar
2. Capability	Implementation leads have interpersonal competence, knowledge, and skills to fulfill Role.	Implementation leads [__________] to fulfill Role.	have significant interpersonal incompetence, ignorance, and inability	have interpersonal incompetence, ignorance, and inability	do not have interpersonal competence, knowledge, and skills	___	have interpersonal competence, knowledge, and skills	have significant interpersonal competence, knowledge, and skills	Bipolar
3. Opportunity	Implementation leads have availability, scope, and power to fulfill Role.	Implementation leads [__________] to fulfill Role.	have significant unavailability, constraints, and powerlessness	have unavailability, constraints, and powerlessness	do not have availability, scope, nor power	___	have availability, scope, and power	have significant availability, scope, and power	Bipolar
4. Motivation	Implementation leads are committed to fulfilling Role.	Implementation leads are [__________] fulfilling Role.	very committed to not	committed to not	not committed to	___	committed to	very committed to	Bipolar
F. Implementation Team Members	Individuals who collaborate with and support the Implementation Leads to implement the innovation, ideally including Innovation Deliverers and Recipients.	N/A: A rating can be developed for the parent construct by aggregating ratings for the subconstructs.	____	____	____	___	____	____	N/A
1. Need	Implementation team members have deficits related to survival, well-being, or personal fulfillment, which will be addressed by implementation and/or delivery of the innovation.	Implementation team members have deficits related to survival, well-being, or personal fulfillment, which will be [__________] by implementation and/or delivery of the innovation.	significantly exacerbated or worsened	exacerbated or worsened	not addressed nor helped	___	addressed or helped	significantly addressed or helped	Bipolar
2. Capability	Implementation team members have interpersonal competence, knowledge, and skills to fulfill Role.	Implementation team members [__________] to fulfill Role.	have significant interpersonal incompetence, ignorance, and inability	have interpersonal incompetence, ignorance, and inability	do not have interpersonal competence, knowledge, and skills	___	have interpersonal competence, knowledge, and skills	have significant interpersonal competence, knowledge, and skills	Bipolar
3. Opportunity	Implementation team members have availability, scope, and power to fulfill Role.	Implementation team members [__________] to fulfill Role.	have significant unavailability, constraints, and powerlessness	have unavailability, constraints, and powerlessness	do not have availability, scope, nor power	___	have availability, scope, and power	have significant availability, scope, and power	Bipolar
4. Motivation	Implementation team members are committed to fulfilling Role.	Implementation team members are [__________] fulfilling Role.	very committed to not	committed to not	not committed to	___	committed to	very committed to	Bipolar
G. Other Implementation Support	Individuals who support the Implementation Leads and/or Implementation Team Members to implement the innovation.	N/A: A rating can be developed for the parent construct by aggregating ratings for the subconstructs.	____	____	____	___	____	____	N/A
1. Need	Other implementation support have deficits related to survival, well-being, or personal fulfillment, which will be addressed by implementation and/or delivery of the innovation.	Other implementation support have deficits related to survival, well-being, or personal fulfillment, which will be [__________] by implementation and/or delivery of the innovation.	significantly exacerbated or worsened	exacerbated or worsened	not addressed nor helped	___	addressed or helped	significantly addressed or helped	Bipolar
2. Capability	Other implementation support have interpersonal competence, knowledge, and skills to fulfill Role.	Other implementation support [__________] to fulfill Role.	have significant interpersonal incompetence, ignorance, and inability	have interpersonal incompetence, ignorance, and inability	do not have interpersonal competence, knowledge, and skills	___	have interpersonal competence, knowledge, and skills	have significant interpersonal competence, knowledge, and skills	Bipolar
3. Opportunity	Other implementation support have availability, scope, and power to fulfill Role.	Other implementation support [__________] to fulfill Role.	have significant unavailability, constraints, and powerlessness	have unavailability, constraints, and powerlessness	do not have availability, scope, nor power	___	have availability, scope, and power	have significant availability, scope, and power	Bipolar
4. Motivation	Other implementation support are committed to fulfilling Role.	Other implementation support are [__________] fulfilling Role.	very committed to not	committed to not	not committed to	___	committed to	very committed to	Bipolar
H. Innovation Deliverers	Individuals who are directly or indirectly delivering the innovation.	N/A: A rating can be developed for the parent construct by aggregating ratings for the subconstructs.	____	____	____	___	____	____	N/A
1. Need	Innovation deliverers have deficits related to survival, well-being, or personal fulfillment, which will be addressed by implementation and/or delivery of the innovation.	Innovation deliverers have deficits related to survival, well-being, or personal fulfillment, which will be [__________] by implementation and/or delivery of the innovation.	significantly exacerbated or worsened	exacerbated or worsened	not addressed nor helped	___	addressed or helped	significantly addressed or helped	Bipolar
2. Capability	Innovation deliverers have interpersonal competence, knowledge, and skills to fulfill Role.	Innovation deliverers [__________] to fulfill Role.	have significant interpersonal incompetence, ignorance, and inability	have interpersonal incompetence, ignorance, and inability	do not have interpersonal competence, knowledge, and skills	___	have interpersonal competence, knowledge, and skills	have significant interpersonal competence, knowledge, and skills	Bipolar
3. Opportunity	Innovation deliverers have availability, scope, and power to fulfill Role.	Innovation deliverers [__________] to fulfill Role.	have significant unavailability, constraints, and powerlessness	have unavailability, constraints, and powerlessness	do not have availability, scope, nor power	___	have availability, scope, and power	have significant availability, scope, and power	Bipolar
4. Motivation	Innovation deliverers are committed to fulfilling Role.	Innovation deliverers are [__________] fulfilling Role.	very committed to not	committed to not	not committed to	___	committed to	very committed to	Bipolar
I. Innovation Recipients	Individuals who are directly or indirectly receiving the innovation.	N/A: A rating can be developed for the parent construct by aggregating ratings for the subconstructs.	____	____	____	___	____	____	N/A
1. Need	Innovation recipients have deficits related to survival, well-being, or personal fulfillment, which will be addressed by implementation and/or delivery of the innovation.	Innovation recipients have deficits related to survival, well-being, or personal fulfillment, which will be [__________] by implementation and/or delivery of the innovation.	significantly exacerbated or worsened	exacerbated or worsened	not addressed nor helped	___	addressed or helped	significantly addressed or helped	Bipolar
2. Capability	Innovation recipients have interpersonal competence, knowledge, and skills to fulfill Role.	Innovation recipients [__________] to fulfill Role.	have significant interpersonal incompetence, ignorance, and inability	have interpersonal incompetence, ignorance, and inability	do not have interpersonal competence, knowledge, and skills	___	have interpersonal competence, knowledge, and skills	have significant interpersonal competence, knowledge, and skills	Bipolar
3. Opportunity	Innovation recipients have availability, scope, and power to fulfill Role.	Innovation recipients [__________] to fulfill Role.	have significant unavailability, constraints, and powerlessness	have unavailability, constraints, and powerlessness	do not have availability, scope, nor power	___	have availability, scope, and power	have significant availability, scope, and power	Bipolar
4. Motivation	Innovation recipients are committed to fulfilling Role.	Innovation recipients are [__________] fulfilling Role.	very committed to not	committed to not	not committed to	___	committed to	very committed to	Bipolar
V. IMPLEMENTATION PROCESS DOMAIN Implementation Process: The activities and strategies used to implement the innovation.									Bipolar or Unipolar Scale
Construct Name	Construct Definition The degree to which individuals:	Scale Stem	-2 Opposite of construct strongly present	-1 Opposite of construct present	-1 Construct absent	X Mixed data	+1 Construct present	+2 Construct strongly present
A. Teaming	Join together, intentionally coordinating and collaborating on interdependent tasks, to implement the innovation.	Individuals [__________] join together, intentionally coordinating and collaborating on interdependent tasks, to implement the innovation.	N/A	N/A	do not	___	partially	fully	Unipolar
B. Assessing Needs	Collect information about priorities, preferences, and needs of people.	N/A: A rating can be developed for the parent construct by aggregating ratings for the subconstructs.	N/A	N/A	____	___	____	____	N/A
1. Innovation Deliverers	Collect information about the priorities, preferences, and needs of deliverers to guide implementation and delivery of the innovation.	Individuals [___________] about priorities, preferences, and needs of deliverers to guide implementation and delivery of the innovation.	N/A	N/A	do not collect information	___	collect some information	collect a lot of information	Unipolar
2. Innovation Recipients	Collect information about the priorities, preferences, and needs of recipients to guide implementation and delivery of the innovation.	Individuals [___________] about priorities, preferences, and needs of recipients to guide implementation and delivery of the innovation.	N/A	N/A	do not collect information	___	collect some information	collect a lot of information	Unipolar
C. Assessing Context	Collect information to identify and appraise barriers and facilitators to implementation and delivery of the innovation.	Individuals [___________] to identify and appraise barriers and facilitators to implementation and delivery of the innovation.	N/A	N/A	do not collect information	___	collect some information	collect a lot of information	Unipolar
D. Planning	Identify roles and responsibilities, outline specific steps and milestones, and define goals and measures for implementation success in advance.	Individuals [__________] identify roles and responsibilities, outline specific steps and milestones, and define goals and measures for implementation success in advance.	N/A	N/A	do not	___	partially	fully	Unipolar
E. Tailoring Strategies	Choose and operationalize implementation strategies to address barriers, leverage facilitators, and fit context.	Individuals [___________] choose and operationalize implementation strategies to address barriers, leverage facilitators, and fit context.	N/A	N/A	do not	___	partially	fully choose	Unipolar
F. Engaging	Attract and encourage participation in implementation and/or the innovation.	N/A: A rating can be developed for the parent construct by aggregating ratings for the subconstructs.	N/A	N/A	____	___	____	____	N/A
1. Innovation Deliverers	Attract and encourage deliverers to serve on the implementation team and/or to deliver the innovation.	Individuals [___________] attract and encourage deliverers to serve on the implementation team and/or to deliver the innovation.	N/A	N/A	do not	___	partially	fully	Unclear; it is possible that individuals could discourage deliverers from serving on the implementation team and/or delivering the innovation, but we have kept a unipolar scale for all constructs in the Implementation Process domain.
2. Innovation Recipients	Attract and encourage recipients to serve on the implementation team and/or participate in the innovation.	Individuals [___________] recipients to serve on the implementation team and/or participate in the innovation.	N/A	N/A	do not	___	partially	fully	Unclear; it is possible that individuals could discourage recipients from serving on the implementation team and/or participating in the innovation, but we have kept a unipolar scale for all constructs in the Implementation Process domain.
G. Doing	Implement in small steps, tests, or cycles of change to trial and cumulatively optimize delivery of the innovation.	Individuals [__________] implement in small steps, tests, or cycles of change to trial and cumulatively optimize delivery of the innovation.	N/A	N/A	do not	___	partially	fully	Unipolar
H. Reflecting & Evaluating	Collect and discuss quantitative and qualitative information about the success of implementation and/or the innovation.	N/A: A rating can be developed for the parent construct by aggregating ratings for the subconstructs.	N/A	N/A	____	___	____	____	N/A
1. Implementation	Collect and discuss quantitative and qualitive information about the success of implementation.	Individuals [___________] collect and discuss quantitative and qualitive information about the success of implementation.	N/A	N/A	do not	___	partially	fully	Unipolar
2. Innovation	Collect and discuss quantitative and qualitative information about the success of the innovation.	Individuals [___________] collect and discuss quantitative and qualitative information about the success of the innovation.	N/A	N/A	do not	___	partially	fully	Unipolar
I. Adapting	Modify the innovation and/or the Inner Setting for optimal fit and integration into work processes.	Individuals [__________] modify the innovation and/or the Inner Setting for optimal fit and integration into work processes.	N/A	N/A	do not	___	partially	fully	Unipolar

## Sheet: Laura Notes
Reflections on unipolar vs bipolar response scales: Short definitions are written as "Degree to which" each is a positive force • We want to be able to assess whether the quality/content of data for each construct indicate at positive/negative/neutral force. o Using a unipolar scale can tell us how much each construct is a positive force but cannot tell us whether it's a negative force using only…
The bipolar option B asks the rater to judge both valence (- verus +) and magnitude (e.g., very/significant versus not/somewhat) on a single scale. • Using CNA analyses, findings very much rely on magnitude (e.g., it's not good enough for leaders to "somewhat" be motivated, they have to be 'strongly/significantly" motivated for it to make a difference - i.e., to be on the path to success) • Using…
Would we expect survey assessments from respondents to correlate with "expert ratings" using qualitative data? When rating qual data, do we position ourselves as "experts" who use as consistent a process as possible drawing on a LOT of different information to judge positive/negative/neutral force ratings? (versus on-the-ground practioners) o This is a fundamentally different process than relying…
Reflections on the role of "mixed ratings" A rating becomes "mixed" based on the significance of the *variance* across sources used to determine ratings. E.g., Nurses basically agree that it's a positive force but physicians (also a key player) agree that it's a negative force. In this case, because of the variance between MDs and RNs, it may be best to keep ratings separate (e.g., by adding role…
