# Supplementary material for: The Consolidated Framework for Implementation Research (CFIR) User Guide: a five-step guide for conducting implementation research using the framework
Source: Implement Sci. 2025 Aug 16;20:39. doi: 10.1186/s13012-025-01450-7 (PMC12357348; doi:10.1186/s13012-025-01450-7)
Supplement: Supplementary file 5 — Additional file 5: CFIR Construct x Inner Setting Matrix Template. [file 13012_2025_1450_MOESM5_ESM.xlsx]

## Sheet: Introduction
		CFIR x Inner Setting Matrix Template Guidance
		This matrix template facilitates the integration of data on implementation determinants and outcomes; it is designed to compare construct ratings (with short summaries of the data and supporting rationale) within and across each Inner Setting in a project. Ratings along with supporting qualitative data can be added for each time point (e.g., pre-implementation, post-implementation) and for each d…

## Sheet: Matrix
	INNER SETTING ID NUMBER		[Inner Setting ID Number]	[Inner Setting ID Number]	[Inner Setting ID Number]	[Inner Setting ID Number]	[Inner Setting ID Number]
	INNER SETTING HIGH-LEVEL SUMMARY		[Inner Setting High-Level Summary]	[Inner Setting High-Level Summary]	[Inner Setting High-Level Summary]	[Inner Setting High-Level Summary]	[Inner Setting High-Level Summary]
	IMPLEMENTATION OUTCOME		[Inner Setting Implementation Outcome]	[Inner Setting Implementation Outcome]	[Inner Setting Implementation Outcome]	[Inner Setting Implementation Outcome]	[Inner Setting Implementation Outcome]
1	I. INNOVATION DOMAIN
2	Construct Name	Construct Definition The degree to which:
3	A. Innovation Source	The group that developed and/or visibly sponsored use of the innovation is reputable, credible, and/or trustable.	Overall Rating: Summary: Rationale:	Overall Rating: Summary: Rationale:	Overall Rating: Summary: Rationale:	Overall Rating: Summary: Rationale:	Overall Rating: Summary: Rationale:
4	B. Innovation Evidence-Base	The innovation has robust evidence supporting its effectiveness.	Overall Rating: Summary: Rationale:	Overall Rating: Summary: Rationale:	Overall Rating: Summary: Rationale:	Overall Rating: Summary: Rationale:	Overall Rating: Summary: Rationale:
5	C. Innovation Relative Advantage	The innovation is better than other available innovations or current practice.	Overall Rating: Summary: Rationale:	Overall Rating: Summary: Rationale:	Overall Rating: Summary: Rationale:	Overall Rating: Summary: Rationale:	Overall Rating: Summary: Rationale:
6	D. Innovation Adaptability	The innovation can be modified, tailored, or refined to fit local context or needs.	Overall Rating: Summary: Rationale:	Overall Rating: Summary: Rationale:	Overall Rating: Summary: Rationale:	Overall Rating: Summary: Rationale:	Overall Rating: Summary: Rationale:
7	E. Innovation Trialability	The innovation can be tested or piloted on a small scale and undone.	Overall Rating: Summary: Rationale:	Overall Rating: Summary: Rationale:	Overall Rating: Summary: Rationale:	Overall Rating: Summary: Rationale:	Overall Rating: Summary: Rationale:
8	F. Innovation Complexity	The innovation is complicated, which may be reflected by its scope and/or the nature and number of connections and steps.	Overall Rating: Summary: Rationale:	Overall Rating: Summary: Rationale:	Overall Rating: Summary: Rationale:	Overall Rating: Summary: Rationale:	Overall Rating: Summary: Rationale:
9	G. Innovation Design	The innovation is well designed and packaged, including how it is assembled, bundled, and presented.	Overall Rating: Summary: Rationale:	Overall Rating: Summary: Rationale:	Overall Rating: Summary: Rationale:	Overall Rating: Summary: Rationale:	Overall Rating: Summary: Rationale:
10	H. Innovation Cost	The innovation purchase and operating costs are affordable.	Overall Rating: Summary: Rationale:	Overall Rating: Summary: Rationale:	Overall Rating: Summary: Rationale:	Overall Rating: Summary: Rationale:	Overall Rating: Summary: Rationale:
11	II. OUTER SETTING DOMAIN
12	Construct Name	Construct Definition The degree to which:
13	A. Critical Incidents	Large-scale and/or unanticipated events disrupt implementation and/or delivery of the innovation.	Overall Rating: Summary: Rationale:	Overall Rating: Summary: Rationale:	Overall Rating: Summary: Rationale:	Overall Rating: Summary: Rationale:	Overall Rating: Summary: Rationale:
14	B. Local Attitudes	Sociocultural values (e.g., shared responsibility in helping recipients) and beliefs (e.g., convictions about the worthiness of recipients) encourage the Outer Setting to support implementation and/or delivery of the innovation.	Overall Rating: Summary: Rationale:	Overall Rating: Summary: Rationale:	Overall Rating: Summary: Rationale:	Overall Rating: Summary: Rationale:	Overall Rating: Summary: Rationale:
15	C. Local Conditions	Economic, environmental, political, and/or technological conditions enable the Outer Setting to support implementation and/or delivery of the innovation.	Overall Rating: Summary: Rationale:	Overall Rating: Summary: Rationale:	Overall Rating: Summary: Rationale:	Overall Rating: Summary: Rationale:	Overall Rating: Summary: Rationale:
16	D. Partnerships & Connections	The Inner Setting is networked with external entities, including referral networks, academic affiliations, and professional organization networks.	Overall Rating: Summary: Rationale:	Overall Rating: Summary: Rationale:	Overall Rating: Summary: Rationale:	Overall Rating: Summary: Rationale:	Overall Rating: Summary: Rationale:
17	E. Policies & Laws	Legislation, regulations, professional group guidelines and recommendations, or accreditation standards support implementation and/or delivery of the innovation.	Overall Rating: Summary: Rationale:	Overall Rating: Summary: Rationale:	Overall Rating: Summary: Rationale:	Overall Rating: Summary: Rationale:	Overall Rating: Summary: Rationale:
18	F. Financing	Funding from external entities (e.g., grants, reimbursement) is available to implement and/or deliver the innovation.	Overall Rating: Summary: Rationale:	Overall Rating: Summary: Rationale:	Overall Rating: Summary: Rationale:	Overall Rating: Summary: Rationale:	Overall Rating: Summary: Rationale:
19	G. External Pressure	External pressures drive implementation and/or delivery of the innovation.	An overall rating, summary, and rationale may be developed based on subconstructs.	An overall rating, summary, and rationale may be developed based on subconstructs.	An overall rating, summary, and rationale may be developed based on subconstructs.	An overall rating, summary, and rationale may be developed based on subconstructs.	An overall rating, summary, and rationale may be developed based on subconstructs.
20	1. Societal Pressure	Mass media campaigns, advocacy groups, or social movements or protests drive implementation and/or delivery of the innovation.	Overall Rating: Summary: Rationale:	Overall Rating: Summary: Rationale:	Overall Rating: Summary: Rationale:	Overall Rating: Summary: Rationale:	Overall Rating: Summary: Rationale:
21	2. Market Pressure	Competing with and/or imitating peer entities drives implementation and/or delivery of the innovation.	Overall Rating: Summary: Rationale:	Overall Rating: Summary: Rationale:	Overall Rating: Summary: Rationale:	Overall Rating: Summary: Rationale:	Overall Rating: Summary: Rationale:
22	3. Performance-Measurement Pressure	Quality or benchmarking metrics or established service goals drive implementation and/or delivery of the innovation.	Overall Rating: Summary: Rationale:	Overall Rating: Summary: Rationale:	Overall Rating: Summary: Rationale:	Overall Rating: Summary: Rationale:	Overall Rating: Summary: Rationale:
23	III. INNER SETTING DOMAIN
24	Construct Name	Construct Definition The degree to which:
25		Note: Constructs A – D exist in the Inner Setting regardless of implementation and/or delivery of the innovation, i.e., they are persistent general characteristics of the Inner Setting.
26	A. Structural Characteristics	Infrastructure components support functional performance of the Inner Setting.	An overall rating, summary, and rationale may be developed based on subconstructs.	An overall rating, summary, and rationale may be developed based on subconstructs.	An overall rating, summary, and rationale may be developed based on subconstructs.	An overall rating, summary, and rationale may be developed based on subconstructs.	An overall rating, summary, and rationale may be developed based on subconstructs.
27	1. Physical Infrastructure	Layout and configuration of space and other tangible material features support functional performance of the Inner Setting.	Overall Rating: Summary: Rationale:	Overall Rating: Summary: Rationale:	Overall Rating: Summary: Rationale:	Overall Rating: Summary: Rationale:	Overall Rating: Summary: Rationale:
28	2. Information Technology Infrastructure	Technological systems for tele-communication, electronic documentation, and data storage, management, reporting, and analysis support functional performance of the Inner Setting.	Overall Rating: Summary: Rationale:	Overall Rating: Summary: Rationale:	Overall Rating: Summary: Rationale:	Overall Rating: Summary: Rationale:	Overall Rating: Summary: Rationale:
29	3. Work Infrastructure	Organization of tasks and responsibilities within and between individuals and teams, and general staffing levels, support functional performance of the Inner Setting.	Overall Rating: Summary: Rationale:	Overall Rating: Summary: Rationale:	Overall Rating: Summary: Rationale:	Overall Rating: Summary: Rationale:	Overall Rating: Summary: Rationale:
30	B. Relational Connections	There are high quality formal and informal relationships, networks, and teams within and across Inner Setting boundaries (e.g., structural, professional).	Overall Rating: Summary: Rationale:	Overall Rating: Summary: Rationale:	Overall Rating: Summary: Rationale:	Overall Rating: Summary: Rationale:	Overall Rating: Summary: Rationale:
31	C. Communications	There are high quality formal and informal information sharing practices within and across Inner Setting boundaries (e.g., structural, professional).	Overall Rating: Summary: Rationale:	Overall Rating: Summary: Rationale:	Overall Rating: Summary: Rationale:	Overall Rating: Summary: Rationale:	Overall Rating: Summary: Rationale:
32	D. Culture	There are shared values, beliefs, and norms across the Inner Setting.	An overall rating, summary, and rationale may be developed based on subconstructs.	An overall rating, summary, and rationale may be developed based on subconstructs.	An overall rating, summary, and rationale may be developed based on subconstructs.	An overall rating, summary, and rationale may be developed based on subconstructs.	An overall rating, summary, and rationale may be developed based on subconstructs.
33	1. Human Equality-Centeredness	There are shared values, beliefs, and norms about the inherent equal worth and value of all human beings.	Overall Rating: Summary: Rationale:	Overall Rating: Summary: Rationale:	Overall Rating: Summary: Rationale:	Overall Rating: Summary: Rationale:	Overall Rating: Summary: Rationale:
34	2. Recipient-Centeredness	There are shared values, beliefs, and norms around caring, supporting, and addressing the needs and welfare of recipients.	Overall Rating: Summary: Rationale:	Overall Rating: Summary: Rationale:	Overall Rating: Summary: Rationale:	Overall Rating: Summary: Rationale:	Overall Rating: Summary: Rationale:
35	3. Deliverer-Centeredness	There are shared values, beliefs, and norms around caring, supporting, and addressing the needs and welfare of deliverers.	Overall Rating: Summary: Rationale:	Overall Rating: Summary: Rationale:	Overall Rating: Summary: Rationale:	Overall Rating: Summary: Rationale:	Overall Rating: Summary: Rationale:
36	4. Learning-Centeredness	There are shared values, beliefs, and norms around psychological safety, continual improvement, and using data to inform practice.	Overall Rating: Summary: Rationale:	Overall Rating: Summary: Rationale:	Overall Rating: Summary: Rationale:	Overall Rating: Summary: Rationale:	Overall Rating: Summary: Rationale:
37		Note: Constructs E – K are specific to the implementation and/or delivery of the innovation.
38	E. Tension for Change	The current situation is intolerable and needs to change.	Overall Rating: Summary: Rationale:	Overall Rating: Summary: Rationale:	Overall Rating: Summary: Rationale:	Overall Rating: Summary: Rationale:	Overall Rating: Summary: Rationale:
39	F. Compatibility	The innovation fits with workflows, systems, and processes.	Overall Rating: Summary: Rationale:	Overall Rating: Summary: Rationale:	Overall Rating: Summary: Rationale:	Overall Rating: Summary: Rationale:	Overall Rating: Summary: Rationale:
40	G. Relative Priority	Implementing and delivering the innovation is important compared to other initiatives.	Overall Rating: Summary: Rationale:	Overall Rating: Summary: Rationale:	Overall Rating: Summary: Rationale:	Overall Rating: Summary: Rationale:	Overall Rating: Summary: Rationale:
41	H. Incentive Systems	Tangible and/or intangible incentives and rewards and/or disincentives and punishments support implementation and delivery of the innovation.	Overall Rating: Summary: Rationale:	Overall Rating: Summary: Rationale:	Overall Rating: Summary: Rationale:	Overall Rating: Summary: Rationale:	Overall Rating: Summary: Rationale:
42	I. Mission Alignment	Implementing and delivering the innovation is in line with the overarching commitment, purpose, or goals in the Inner Setting.	Overall Rating: Summary: Rationale:	Overall Rating: Summary: Rationale:	Overall Rating: Summary: Rationale:	Overall Rating: Summary: Rationale:	Overall Rating: Summary: Rationale:
43	J. Available Resources	Resources are available to implement and deliver the innovation.	An overall rating, summary, and rationale may be developed based on subconstructs.	An overall rating, summary, and rationale may be developed based on subconstructs.	An overall rating, summary, and rationale may be developed based on subconstructs.	An overall rating, summary, and rationale may be developed based on subconstructs.	An overall rating, summary, and rationale may be developed based on subconstructs.
44	1. Funding	Funding is available to implement and deliver the innovation.	Overall Rating: Summary: Rationale:	Overall Rating: Summary: Rationale:	Overall Rating: Summary: Rationale:	Overall Rating: Summary: Rationale:	Overall Rating: Summary: Rationale:
45	2. Space	Physical space is available to implement and deliver the innovation.	Overall Rating: Summary: Rationale:	Overall Rating: Summary: Rationale:	Overall Rating: Summary: Rationale:	Overall Rating: Summary: Rationale:	Overall Rating: Summary: Rationale:
46	3. Materials & Equipment	Supplies are available to implement and deliver the innovation.	Overall Rating: Summary: Rationale:	Overall Rating: Summary: Rationale:	Overall Rating: Summary: Rationale:	Overall Rating: Summary: Rationale:	Overall Rating: Summary: Rationale:
47	K. Access to Knowledge & Information	Guidance and/or training is accessible to implement and deliver the innovation.	Overall Rating: Summary: Rationale:	Overall Rating: Summary: Rationale:	Overall Rating: Summary: Rationale:	Overall Rating: Summary: Rationale:	Overall Rating: Summary: Rationale:
48	IV. INDIVIDUALS DOMAIN
49	Construct Name	Construct Definition
50	A. High-level Leaders	Individuals with a high level of authority, including key decision-makers, executive leaders, or directors.	An overall rating, summary, and rationale may be developed based on subconstructs.	An overall rating, summary, and rationale may be developed based on subconstructs.	An overall rating, summary, and rationale may be developed based on subconstructs.	An overall rating, summary, and rationale may be developed based on subconstructs.	An overall rating, summary, and rationale may be developed based on subconstructs.
51	1. Need	High-level leader(s) have deficits related to survival, well-being, or personal fulfillment, which will be addressed by implementation and/or delivery of the innovation.	Overall Rating: Summary: Rationale:	Overall Rating: Summary: Rationale:	Overall Rating: Summary: Rationale:	Overall Rating: Summary: Rationale:	Overall Rating: Summary: Rationale:
52	2. Capability	High-level leader(s) have interpersonal competence, knowledge, and skills to fulfill Role.	Overall Rating: Summary: Rationale:	Overall Rating: Summary: Rationale:	Overall Rating: Summary: Rationale:	Overall Rating: Summary: Rationale:	Overall Rating: Summary: Rationale:
53	3. Opportunity	High-level leader(s) have availability, scope, and power to fulfill Role.	Overall Rating: Summary: Rationale:	Overall Rating: Summary: Rationale:	Overall Rating: Summary: Rationale:	Overall Rating: Summary: Rationale:	Overall Rating: Summary: Rationale:
54	4. Motivation	High-level leader(s) are committed to fulfilling Role.	Overall Rating: Summary: Rationale:	Overall Rating: Summary: Rationale:	Overall Rating: Summary: Rationale:	Overall Rating: Summary: Rationale:	Overall Rating: Summary: Rationale:
55	B. Mid-level Leaders	Individuals with a moderate level of authority, including leaders supervised by a high-level leader and who supervise others.	An overall rating, summary, and rationale may be developed based on subconstructs.	An overall rating, summary, and rationale may be developed based on subconstructs.	An overall rating, summary, and rationale may be developed based on subconstructs.	An overall rating, summary, and rationale may be developed based on subconstructs.	An overall rating, summary, and rationale may be developed based on subconstructs.
56	1. Need	Mid-level leader(s) have deficits related to survival, well-being, or personal fulfillment, which will be addressed by implementation and/or delivery of the innovation.	Overall Rating: Summary: Rationale:	Overall Rating: Summary: Rationale:	Overall Rating: Summary: Rationale:	Overall Rating: Summary: Rationale:	Overall Rating: Summary: Rationale:
57	2. Capability	Mid-level leader(s) have interpersonal competence, knowledge, and skills to fulfill Role.	Overall Rating: Summary: Rationale:	Overall Rating: Summary: Rationale:	Overall Rating: Summary: Rationale:	Overall Rating: Summary: Rationale:	Overall Rating: Summary: Rationale:
58	3. Opportunity	Mid-level leader(s) have availability, scope, and power to fulfill Role.	Overall Rating: Summary: Rationale:	Overall Rating: Summary: Rationale:	Overall Rating: Summary: Rationale:	Overall Rating: Summary: Rationale:	Overall Rating: Summary: Rationale:
59	4. Motivation	Mid-level leader(s) are committed to fulfilling Role.	Overall Rating: Summary: Rationale:	Overall Rating: Summary: Rationale:	Overall Rating: Summary: Rationale:	Overall Rating: Summary: Rationale:	Overall Rating: Summary: Rationale:
60	C. Opinion Leaders	Individuals with informal influence on the attitudes and behaviors of others.	An overall rating, summary, and rationale may be developed based on subconstructs.	An overall rating, summary, and rationale may be developed based on subconstructs.	An overall rating, summary, and rationale may be developed based on subconstructs.	An overall rating, summary, and rationale may be developed based on subconstructs.	An overall rating, summary, and rationale may be developed based on subconstructs.
61	1. Need	Opinion leaders have deficits related to survival, well-being, or personal fulfillment, which will be addressed by implementation and/or delivery of the innovation.	Overall Rating: Summary: Rationale:	Overall Rating: Summary: Rationale:	Overall Rating: Summary: Rationale:	Overall Rating: Summary: Rationale:	Overall Rating: Summary: Rationale:
62	2. Capability	Opinion leaders have interpersonal competence, knowledge, and skills to fulfill Role.	Overall Rating: Summary: Rationale:	Overall Rating: Summary: Rationale:	Overall Rating: Summary: Rationale:	Overall Rating: Summary: Rationale:	Overall Rating: Summary: Rationale:
63	3. Opportunity	Opinion leaders have availability, scope, and power to fulfill Role.	Overall Rating: Summary: Rationale:	Overall Rating: Summary: Rationale:	Overall Rating: Summary: Rationale:	Overall Rating: Summary: Rationale:	Overall Rating: Summary: Rationale:
64	4. Motivation	Opinion leaders are committed to fulfilling Role.	Overall Rating: Summary: Rationale:	Overall Rating: Summary: Rationale:	Overall Rating: Summary: Rationale:	Overall Rating: Summary: Rationale:	Overall Rating: Summary: Rationale:
65	D. Implementation Facilitators	Individuals with subject matter expertise who assist, coach, or support implementation.	An overall rating, summary, and rationale may be developed based on subconstructs.	An overall rating, summary, and rationale may be developed based on subconstructs.	An overall rating, summary, and rationale may be developed based on subconstructs.	An overall rating, summary, and rationale may be developed based on subconstructs.	An overall rating, summary, and rationale may be developed based on subconstructs.
66	1. Need	Implementation facilitators have deficits related to survival, well-being, or personal fulfillment, which will be addressed by implementation and/or delivery of the innovation.	Overall Rating: Summary: Rationale:	Overall Rating: Summary: Rationale:	Overall Rating: Summary: Rationale:	Overall Rating: Summary: Rationale:	Overall Rating: Summary: Rationale:
67	2. Capability	Implementation facilitators have interpersonal competence, knowledge, and skills to fulfill Role.	Overall Rating: Summary: Rationale:	Overall Rating: Summary: Rationale:	Overall Rating: Summary: Rationale:	Overall Rating: Summary: Rationale:	Overall Rating: Summary: Rationale:
68	3. Opportunity	Implementation facilitators have availability, scope, and power to fulfill Role.	Overall Rating: Summary: Rationale:	Overall Rating: Summary: Rationale:	Overall Rating: Summary: Rationale:	Overall Rating: Summary: Rationale:	Overall Rating: Summary: Rationale:
69	4. Motivation	Implementation facilitators are committed to fulfilling Role.	Overall Rating: Summary: Rationale:	Overall Rating: Summary: Rationale:	Overall Rating: Summary: Rationale:	Overall Rating: Summary: Rationale:	Overall Rating: Summary: Rationale:
70	E. Implementation Leads	Individuals who lead efforts to implement the innovation.	An overall rating, summary, and rationale may be developed based on subconstructs.	An overall rating, summary, and rationale may be developed based on subconstructs.	An overall rating, summary, and rationale may be developed based on subconstructs.	An overall rating, summary, and rationale may be developed based on subconstructs.	An overall rating, summary, and rationale may be developed based on subconstructs.
71	1. Need	Implementation leads have deficits related to survival, well-being, or personal fulfillment, which will be addressed by implementation and/or delivery of the innovation.	Overall Rating: Summary: Rationale:	Overall Rating: Summary: Rationale:	Overall Rating: Summary: Rationale:	Overall Rating: Summary: Rationale:	Overall Rating: Summary: Rationale:
72	2. Capability	Implementation leads have interpersonal competence, knowledge, and skills to fulfill Role.	Overall Rating: Summary: Rationale:	Overall Rating: Summary: Rationale:	Overall Rating: Summary: Rationale:	Overall Rating: Summary: Rationale:	Overall Rating: Summary: Rationale:
73	3. Opportunity	Implementation leads have availability, scope, and power to fulfill Role.	Overall Rating: Summary: Rationale:	Overall Rating: Summary: Rationale:	Overall Rating: Summary: Rationale:	Overall Rating: Summary: Rationale:	Overall Rating: Summary: Rationale:
74	4. Motivation	Implementation leads are committed to fulfilling Role.	Overall Rating: Summary: Rationale:	Overall Rating: Summary: Rationale:	Overall Rating: Summary: Rationale:	Overall Rating: Summary: Rationale:	Overall Rating: Summary: Rationale:
75	F. Implementation Team Members	Individuals who collaborate with and support the Implementation Leads to implement the innovation, ideally including Innovation Deliverers and Recipients.	An overall rating, summary, and rationale may be developed based on subconstructs.	An overall rating, summary, and rationale may be developed based on subconstructs.	An overall rating, summary, and rationale may be developed based on subconstructs.	An overall rating, summary, and rationale may be developed based on subconstructs.	An overall rating, summary, and rationale may be developed based on subconstructs.
76	1. Need	Implementation team members have deficits related to survival, well-being, or personal fulfillment, which will be addressed by implementation and/or delivery of the innovation.	Overall Rating: Summary: Rationale:	Overall Rating: Summary: Rationale:	Overall Rating: Summary: Rationale:	Overall Rating: Summary: Rationale:	Overall Rating: Summary: Rationale:
77	2. Capability	Implementation team members have interpersonal competence, knowledge, and skills to fulfill Role.	Overall Rating: Summary: Rationale:	Overall Rating: Summary: Rationale:	Overall Rating: Summary: Rationale:	Overall Rating: Summary: Rationale:	Overall Rating: Summary: Rationale:
78	3. Opportunity	Implementation team members have availability, scope, and power to fulfill Role.	Overall Rating: Summary: Rationale:	Overall Rating: Summary: Rationale:	Overall Rating: Summary: Rationale:	Overall Rating: Summary: Rationale:	Overall Rating: Summary: Rationale:
79	4. Motivation	Implementation team members are committed to fulfilling Role.	Overall Rating: Summary: Rationale:	Overall Rating: Summary: Rationale:	Overall Rating: Summary: Rationale:	Overall Rating: Summary: Rationale:	Overall Rating: Summary: Rationale:
80	G. Other Implementation Support	Individuals who support the Implementation Leads and/or Implementation Team Members to implement the innovation.	An overall rating, summary, and rationale may be developed based on subconstructs.	An overall rating, summary, and rationale may be developed based on subconstructs.	An overall rating, summary, and rationale may be developed based on subconstructs.	An overall rating, summary, and rationale may be developed based on subconstructs.	An overall rating, summary, and rationale may be developed based on subconstructs.
81	1. Need	Other implementation support have deficits related to survival, well-being, or personal fulfillment, which will be addressed by implementation and/or delivery of the innovation.	Overall Rating: Summary: Rationale:	Overall Rating: Summary: Rationale:	Overall Rating: Summary: Rationale:	Overall Rating: Summary: Rationale:	Overall Rating: Summary: Rationale:
82	2. Capability	Other implementation support have interpersonal competence, knowledge, and skills to fulfill Role.	Overall Rating: Summary: Rationale:	Overall Rating: Summary: Rationale:	Overall Rating: Summary: Rationale:	Overall Rating: Summary: Rationale:	Overall Rating: Summary: Rationale:
83	3. Opportunity	Other implementation support have availability, scope, and power to fulfill Role.	Overall Rating: Summary: Rationale:	Overall Rating: Summary: Rationale:	Overall Rating: Summary: Rationale:	Overall Rating: Summary: Rationale:	Overall Rating: Summary: Rationale:
84	4. Motivation	Other implementation support are committed to fulfilling Role.	Overall Rating: Summary: Rationale:	Overall Rating: Summary: Rationale:	Overall Rating: Summary: Rationale:	Overall Rating: Summary: Rationale:	Overall Rating: Summary: Rationale:
85	H. Innovation Deliverers	Individuals who are directly or indirectly delivering the innovation.	An overall rating, summary, and rationale may be developed based on subconstructs.	An overall rating, summary, and rationale may be developed based on subconstructs.	An overall rating, summary, and rationale may be developed based on subconstructs.	An overall rating, summary, and rationale may be developed based on subconstructs.	An overall rating, summary, and rationale may be developed based on subconstructs.
86	1. Need	Innovation deliverers have deficits related to survival, well-being, or personal fulfillment, which will be addressed by implementation and/or delivery of the innovation.	Overall Rating: Summary: Rationale:	Overall Rating: Summary: Rationale:	Overall Rating: Summary: Rationale:	Overall Rating: Summary: Rationale:	Overall Rating: Summary: Rationale:
87	2. Capability	Innovation deliverers have interpersonal competence, knowledge, and skills to fulfill Role.	Overall Rating: Summary: Rationale:	Overall Rating: Summary: Rationale:	Overall Rating: Summary: Rationale:	Overall Rating: Summary: Rationale:	Overall Rating: Summary: Rationale:
88	3. Opportunity	Innovation deliverers have availability, scope, and power to fulfill Role.	Overall Rating: Summary: Rationale:	Overall Rating: Summary: Rationale:	Overall Rating: Summary: Rationale:	Overall Rating: Summary: Rationale:	Overall Rating: Summary: Rationale:
89	4. Motivation	Innovation deliverers are committed to fulfilling Role.	Overall Rating: Summary: Rationale:	Overall Rating: Summary: Rationale:	Overall Rating: Summary: Rationale:	Overall Rating: Summary: Rationale:	Overall Rating: Summary: Rationale:
90	I. Innovation Recipients	Individuals who are directly or indirectly receiving the innovation.	An overall rating, summary, and rationale may be developed based on subconstructs.	An overall rating, summary, and rationale may be developed based on subconstructs.	An overall rating, summary, and rationale may be developed based on subconstructs.	An overall rating, summary, and rationale may be developed based on subconstructs.	An overall rating, summary, and rationale may be developed based on subconstructs.
91	1. Need	Innovation recipients have deficits related to survival, well-being, or personal fulfillment, which will be addressed by implementation and/or delivery of the innovation.	Overall Rating: Summary: Rationale:	Overall Rating: Summary: Rationale:	Overall Rating: Summary: Rationale:	Overall Rating: Summary: Rationale:	Overall Rating: Summary: Rationale:
92	2. Capability	Innovation recipients have interpersonal competence, knowledge, and skills to fulfill Role.	Overall Rating: Summary: Rationale:	Overall Rating: Summary: Rationale:	Overall Rating: Summary: Rationale:	Overall Rating: Summary: Rationale:	Overall Rating: Summary: Rationale:
93	3. Opportunity	Innovation recipients have availability, scope, and power to fulfill Role.	Overall Rating: Summary: Rationale:	Overall Rating: Summary: Rationale:	Overall Rating: Summary: Rationale:	Overall Rating: Summary: Rationale:	Overall Rating: Summary: Rationale:
94	4. Motivation	Innovation recipients are committed to fulfilling Role.	Overall Rating: Summary: Rationale:	Overall Rating: Summary: Rationale:	Overall Rating: Summary: Rationale:	Overall Rating: Summary: Rationale:	Overall Rating: Summary: Rationale:
95	V. IMPLEMENTATION PROCESS DOMAIN
96	Construct Name	Construct Definition The degree to which individuals:
97	A. Teaming	Join together, intentionally coordinating and collaborating on interdependent tasks, to implement the innovation.	Overall Rating: Summary: Rationale:	Overall Rating: Summary: Rationale:	Overall Rating: Summary: Rationale:	Overall Rating: Summary: Rationale:	Overall Rating: Summary: Rationale:
98	B. Assessing Needs	Collect information about priorities, preferences, and needs of people.	An overall rating, summary, and rationale may be developed based on subconstructs.	An overall rating, summary, and rationale may be developed based on subconstructs.	An overall rating, summary, and rationale may be developed based on subconstructs.	An overall rating, summary, and rationale may be developed based on subconstructs.	An overall rating, summary, and rationale may be developed based on subconstructs.
99	1. Innovation Deliverers	Collect information about the priorities, preferences, and needs of deliverers to guide implementation and delivery of the innovation.	Overall Rating: Summary: Rationale:	Overall Rating: Summary: Rationale:	Overall Rating: Summary: Rationale:	Overall Rating: Summary: Rationale:	Overall Rating: Summary: Rationale:
100	2. Innovation Recipients	Collect information about the priorities, preferences, and needs of recipients to guide implementation and delivery of the innovation.	Overall Rating: Summary: Rationale:	Overall Rating: Summary: Rationale:	Overall Rating: Summary: Rationale:	Overall Rating: Summary: Rationale:	Overall Rating: Summary: Rationale:
101	C. Assessing Context	Collect information to identify and appraise barriers and facilitators to implementation and delivery of the innovation.	Overall Rating: Summary: Rationale:	Overall Rating: Summary: Rationale:	Overall Rating: Summary: Rationale:	Overall Rating: Summary: Rationale:	Overall Rating: Summary: Rationale:
102	D. Planning	Identify roles and responsibilities, outline specific steps and milestones, and define goals and measures for implementation success in advance.	Overall Rating: Summary: Rationale:	Overall Rating: Summary: Rationale:	Overall Rating: Summary: Rationale:	Overall Rating: Summary: Rationale:	Overall Rating: Summary: Rationale:
103	E. Tailoring Strategies	Choose and operationalize implementation strategies to address barriers, leverage facilitators, and fit context.	Overall Rating: Summary: Rationale:	Overall Rating: Summary: Rationale:	Overall Rating: Summary: Rationale:	Overall Rating: Summary: Rationale:	Overall Rating: Summary: Rationale:
104	F. Engaging	Attract and encourage participation in implementation and/or the innovation.	An overall rating, summary, and rationale may be developed based on subconstructs.	An overall rating, summary, and rationale may be developed based on subconstructs.	An overall rating, summary, and rationale may be developed based on subconstructs.	An overall rating, summary, and rationale may be developed based on subconstructs.	An overall rating, summary, and rationale may be developed based on subconstructs.
105	1. Innovation Deliverers	Attract and encourage deliverers to serve on the implementation team and/or to deliver the innovation.	Overall Rating: Summary: Rationale:	Overall Rating: Summary: Rationale:	Overall Rating: Summary: Rationale:	Overall Rating: Summary: Rationale:	Overall Rating: Summary: Rationale:
106	2. Innovation Recipients	Attract and encourage recipients to serve on the implementation team and/or participate in the innovation.	Overall Rating: Summary: Rationale:	Overall Rating: Summary: Rationale:	Overall Rating: Summary: Rationale:	Overall Rating: Summary: Rationale:	Overall Rating: Summary: Rationale:
107	G. Doing	Implement in small steps, tests, or cycles of change to trial and cumulatively optimize delivery of the innovation.	Overall Rating: Summary: Rationale:	Overall Rating: Summary: Rationale:	Overall Rating: Summary: Rationale:	Overall Rating: Summary: Rationale:	Overall Rating: Summary: Rationale:
108	H. Reflecting & Evaluating	Collect and discuss quantitative and qualitative information about the success of implementation and/or the innovation.	An overall rating, summary, and rationale may be developed based on subconstructs.	An overall rating, summary, and rationale may be developed based on subconstructs.	An overall rating, summary, and rationale may be developed based on subconstructs.	An overall rating, summary, and rationale may be developed based on subconstructs.	An overall rating, summary, and rationale may be developed based on subconstructs.
109	1. Implementation	Mass media campaigns, advocacy groups, or social movements or protests drive implementation and/or delivery of the innovation.	Overall Rating: Summary: Rationale:	Overall Rating: Summary: Rationale:	Overall Rating: Summary: Rationale:	Overall Rating: Summary: Rationale:	Overall Rating: Summary: Rationale:
110	2. Innovation	Collect and discuss quantitative and qualitative information about the success of the innovation.	Overall Rating: Summary: Rationale:	Overall Rating: Summary: Rationale:	Overall Rating: Summary: Rationale:	Overall Rating: Summary: Rationale:	Overall Rating: Summary: Rationale:
111	I. Adapting	Modify the innovation and/or the Inner Setting for optimal fit and integration into work processes.	Overall Rating: Summary: Rationale:	Overall Rating: Summary: Rationale:	Overall Rating: Summary: Rationale:	Overall Rating: Summary: Rationale:	Overall Rating: Summary: Rationale:
	Updated June 2025; see www.CFIRguide.org for updates to this file.

## Sheet: Laura Notes
Reflections on unipolar vs bipolar response scales: Short definitions are written as "Degree to which" each is a positive force • We want to be able to assess whether the quality/content of data for each construct indicate at positive/negative/neutral force. o Using a unipolar scale can tell us how much each construct is a positive force but cannot tell us whether it's a negative force using only…
The bipolar option B asks the rater to judge both valence (- verus +) and magnitude (e.g., very/significant versus not/somewhat) on a single scale. • Using CNA analyses, findings very much rely on magnitude (e.g., it's not good enough for leaders to "somewhat" be motivated, they have to be 'strongly/significantly" motivated for it to make a difference - i.e., to be on the path to success) • Using…
Would we expect survey assessments from respondents to correlate with "expert ratings" using qualitative data? When rating qual data, do we position ourselves as "experts" who use as consistent a process as possible drawing on a LOT of different information to judge positive/negative/neutral force ratings? (versus on-the-ground practioners) o This is a fundamentally different process than relying…
Reflections on the role of "mixed ratings" A rating becomes "mixed" based on the significance of the *variance* across sources used to determine ratings. E.g., Nurses basically agree that it's a positive force but physicians (also a key player) agree that it's a negative force. In this case, because of the variance between MDs and RNs, it may be best to keep ratings separate (e.g., by adding role…
